# Supplementary material for: Correction: Mapping of UK Biobank clinical codes: Challenges and possible solutions
Source: PLoS One. 2024 Dec 27;19(12):e0316707. doi: 10.1371/journal.pone.0316707 (PMC11676836; doi:10.1371/journal.pone.0316707)
Supplement: S2 Table — (XLSX) [file pone.0316707.s001.xlsx]

## Sheet: Table S2
Table S2. Selected (n=1313) Read code mappings to ICD10-CM performed using automated and manual approaches. A combination of ICD10-CM and ICD-O-3 codes is used for some neoplasms if ICD10-CM does not have a specific code.
READ code / version	READ code description	ICD10-CM code	ICD10-CM code description	ICD-O-3 code|ICD10-CM
66AJ0/READ3	Chronic hyperglycaemia	R739	Hyperglycemia, unspecified
A03z./READ3	Shigellosis NOS	A039	Shigellosis, unspecified
A0762/READ3	Enteritis due to rotavirus	A080	Rotaviral enteritis
A10z./READ3	Primary tuberculous infection NOS	A157	Primary respiratory tuberculosis
A1252/READ3	Primary respiratory tuberculosis without mention of bacteriological or histological confirmation	A157	Primary respiratory tuberculosis
A1670/READ3	Tuberculous cervicitis	A1816	Tuberculosis of cervix
A23z./READ3	Brucellosis NOS	A239	Brucellosis, unspecified
A340z/READ3	Streptococcal sore throat NOS	J020	Streptococcal pharyngitis
A39z1/READ3	Nocardiosis NOS	A439	Nocardiosis, unspecified
A3By6/READ3	Coccal infection NEC	A498	Other bacterial infections of unspecified site
A512./READ3	Orf	B0802	Orf virus disease
A5411/READ3	Herpetic vulvovaginitis	A6004	Herpesviral vulvovaginitis
A56../READ3	Rubella	B069	Rubella without complication
A7.../READ3	Other viral and chlamydial diseases	B95-B97	Bacterial and viral infectious agents (B95-B97)
A75../READ3	Infectious mononucleosis (& Pfeiffer's disease)	B2790	Infectious mononucleosis, unspecified without complication
A7893/READ3	HIV disease resulting in Pneumocystis carinii pneumonia	B20	Human immunodeficiency virus [HIV] disease
A843./READ3	Ovale malaria	B530	Plasmodium ovale malaria
A97../READ3	(Syphilis (& [other and unspecified])) or (treponemal infection)	A539	Syphilis, unspecified
AA1../READ3	(Vincent's angina) or (trench mouth)	A691	Other Vincent's infections
AB0z./READ3	Dermatophytosis NOS	B359	Dermatophytosis, unspecified
AB24./READ3	Candidiasis: [lung] or [pneumonia]	B371	Pulmonary candidiasis
AC33./READ3	Unspecified taeniasis	B689	Taeniasis, unspecified
AD2../READ3	Louse infestation (& [pediculosis and phthirus] or [lice])	B854	Mixed pediculosis and phthiriasis
AE21./READ3	Late effects of trachoma	B940	Sequelae of trachoma
Ayu4A/READ3	[X]Syphilis, unspecified	A539	Syphilis, unspecified
AyuCC/READ3	[X]HIV disease resulting in other specified conditions	B20	Human immunodeficiency virus [HIV] disease
AyuF3/READ3	[X]Plasmodium vivax malaria without complication	B519	Plasmodium vivax malaria without complication
B0000/READ3	Malignant neoplasm of upper lip, external	C000	Malignant neoplasm of external upper lip
B06z./READ3	Malignant neoplasm of oropharynx NOS	C109	Malignant neoplasm of oropharynx, unspecified
B111z/READ3	Malignant neoplasm of pylorus of stomach NOS	C164	Malignant neoplasm of pylorus
B143./READ3	Malignant neoplasm of anus unspecified	C210	Malignant neoplasm of anus, unspecified
B18y./READ3	Malignant neoplasm of specified parts of peritoneum	C481	Malignant neoplasm of specified parts of peritoneum
B221z/READ3	Malignant neoplasm of main bronchus NOS	C3400	Malignant neoplasm of unspecified main bronchus
B3030/READ3	Malignant neoplasm of rib	C413	Malignant neoplasm of ribs, sternum and clavicle
B333z/READ3	Malignant neoplasm of skin of other and unspecified part of face NOS	C44300	Unspecified malignant neoplasm of skin of unspecified part of face
B344./READ3	Malignant neoplasm of upper-outer quadrant of female breast	C50419	Malignant neoplasm of upper-outer quadrant of unspecified female breast
B43y./READ3	Malignant neoplasm of other site of uterine body	C549	Malignant neoplasm of corpus uteri, unspecified
B490./READ3	Malignant tumour of trigone of urinary bladder	C670	Malignant neoplasm of trigone of bladder
B505./READ3	Malignant tumour of retina	C6920	Malignant neoplasm of unspecified retina
B55yz/READ3	Malignant neoplasm of specified site NOS	C768	Malignant neoplasm of other specified ill-defined sites
B5830/READ3	Metastasis to brain	C7931	Secondary malignant neoplasm of brain
B614./READ3	Hodgkin's disease, nodular sclerosis	C8110	Nodular sclerosis Hodgkin lymphoma, unspecified site
B62y0/READ3	Malignant lymphoma NOS of unspecified site	C8590	Non-Hodgkin lymphoma, unspecified, unspecified site
B691./READ3	Chronic myelomonocytic leukaemia	C931	Chronic myelomonocytic leukemia
B706z/READ3	Benign neoplasm of oropharynx NOS	D105	Benign neoplasm of other parts of oropharynx
B7153/READ3	Benign neoplasm of cystic duct	D135	Benign neoplasm of extrahepatic bile ducts
B7358/READ3	Benign neoplasm of metacarpal	D1610	Benign neoplasm of short bones of unspecified upper limb
B7419/READ3	Lipoma of abdominal wall	D171	Benign lipomatous neoplasm of skin and subcutaneous tissue of trunk
B760./READ3	Benign neoplasm of skin of lip	D230	Other benign neoplasm of skin of lip
B7658/READ3	Benign neoplasm of perianal skin	D235	Other benign neoplasm of skin of trunk
B76y./READ3	Benign neoplasm of other specified skin sites	D239	Other benign neoplasm of skin, unspecified
B7B23/READ3	Benign neoplasm of Bartholin's gland	D280	Benign neoplasm of vulva
B7F10/READ3	Vestibular schwannoma	9560/0|D333	Benign neoplasm of cranial nerves	Yes
B7zz./READ3	Benign neoplasm NOS	D369	Benign neoplasm, unspecified site
B8083/READ3	Carcinoma in situ of gallbladder	D015	Carcinoma in situ of liver, gallbladder and bile ducts
B8250/READ3	Carcinoma in situ of skin of breast	D045	Carcinoma in situ of skin of trunk
B8z../READ3	Carcinoma in situ NOS	D099	Carcinoma in situ, unspecified
B9162/READ3	Neoplasm of uncertain behaviour of scrotum	D408	Neoplasm of uncertain behavior of other specified male genital organs
BA0../READ3	Neoplasm of unspecified nature	D489	Neoplasm of uncertain behavior, unspecified
ByuC7/READ3	[X]Secondary malignant neoplasm of other specified sites	C7989	Secondary malignant neoplasm of other specified sites
C..../READ3	Endocrine &/or [nutritional], [metabolic] and [immunity] disorders	E00-E88	Metabolic disorders
C040./READ3	Hypothyroidism: [postsurgical] or [post ablative]	E890	Postprocedural hypothyroidism
C100./READ3	Diabetes mellitus with no mention of complication	E109|E119	Type 1 diabetes mellitus without complications|Type 2 diabetes mellitus without complications
C1083/READ3	Type I diabetes mellitus with multiple complications	E108	Type 1 diabetes mellitus with unspecified complications
C112z/READ3	Hypoglycaemia unspecified NOS	E162	Hypoglycemia, unspecified
C1360/READ3	Syndrome of inappropriate secretion of antidiuretic hormone	E222	Syndrome of inappropriate secretion of antidiuretic hormone
C161./READ3	Other ovarian hyperfunction	E288	Other ovarian dysfunction
C24../READ3	Vitamin A deficiency	E509	Vitamin A deficiency, unspecified
C29y./READ3	Other nutritional deficiency	E638	Other specified nutritional deficiencies
C3200/READ3	Familial hyperbetalipoproteinaemia	E7801	Familial hypercholesterolemia
C333./READ3	Macroglobulinaemia	C880	Waldenstroem macroglobulinemia
C3530/READ3	Hypophosphatasia	E8339	Other disorders of phosphorus metabolism
C3660/READ3	Water intoxication	E8770	Fluid overload, unspecified
C3736/READ3	Renal amyloidosis	E854	Organ-limited amyloidosis
C39../READ3	Disorder of immune system	D899	Disorder involving the immune mechanism, unspecified
Cyu41/READ3	[X]Other hyperparathyroidism	E212	Other hyperparathyroidism
D104./READ3	(Thalassaemia (& Mediterranean anaemia)) or (leptocytosis, hereditary)	D569	Thalassemia, unspecified
D1z../READ3	Haemolytic anaemias NOS	D599	Acquired hemolytic anemia, unspecified
D3031/READ3	Deficiency of factor II &/or prothrombin	D682	Hereditary deficiency of other clotting factors
D314y/READ3	Other specified secondary thrombocytopenia	D6959	Other secondary thrombocytopenia
D40y3/READ3	Lymphopenia	D72810	Lymphocytopenia
D41y2/READ3	Pseudocholinesterase deficiency	E8809	Other disorders of plasma-protein metabolism, not elsewhere classified
E01../READ3	Alcoholic psychoses	F10159	Alcohol abuse with alcohol-induced psychotic disorder, unspecified
E0301/READ3	Acute confusional state, of infective origin	F05	Delirium due to known physiological condition
E1102/READ3	Single manic episode, moderate	F3012	Manic episode without psychotic symptoms, moderate
E1153/READ3	Bipolar affective disorder, currently depressed, severe, without mention of psychosis	F314	Bipolar disorder, current episode depressed, severe, without psychotic features
E13y./READ3	Other reactive psychoses	F23	Brief psychotic disorder
E2021/READ3	Agoraphobia with panic attacks	F4001	Agoraphobia with panic disorder
E212z/READ3	Schizoid personality disorder NOS	F601	Schizoid personality disorder
E2310/READ3	Unspecified chronic alcoholism	F1029	Alcohol dependence with unspecified alcohol-induced disorder
E244./READ3	(Psychostimulant dependence: [amphetamine] or [other]) or (stimulant dependence)	F1529	Other stimulant dependence with unspecified stimulant-induced disorder
E252z/READ3	Nondependent cannabis abuse NOS	F1219	Cannabis abuse with unspecified cannabis-induced disorder
E263./READ3	Psychogenic skin symptoms	F458	Other somatoform disorders
E2745/READ3	Jet lag - disorder	F518	Other sleep disorders not due to a substance or known physiological condition
E292./READ3	Adjustment reaction with predominant disturbance of other emotions	F4325	Adjustment disorder with mixed disturbance of emotions and conduct
E2C4z/READ3	Mixed disturbance of conduct and emotion NOS	F4325	Adjustment disorder with mixed disturbance of emotions and conduct
E310./READ3	Moderate mental retardation, IQ in range 35-49	F71	Moderate intellectual disabilities
Eu106/READ3	[X]Mental and behavioural disorders due to use of alcohol: amnesic syndrome	F1096	Alcohol use, unspecified with alcohol-induced persisting amnestic disorder
Eu30z/READ3	[X] Mania: [episode, unspecified] or [NOS]	F309	Manic episode, unspecified
Eu430/READ3	[X] Acute stress reaction (& [crisis reaction] or [crisis state] or [psychic shock] or [combat fatigue])	F430	Acute stress reaction
Eu531/READ3	[X] Mental and behavioural disorders associated with the puerperium: [severe, not elsewhere classified] or [puerperal psychosis NOS]	F531	Puerperal psychosis
Eu844/READ3	[X]Overactive disorder associated with mental retardation and stereotyped movements	F848	Other pervasive developmental disorders
F01../READ3	Meningitis due to other organisms	G02	Meningitis in other infectious and parasitic diseases classified elsewhere
F034J/READ3	Post hepatitis B vaccination encephalitis	G0402	Postimmunization acute disseminated encephalitis, myelitis and encephalomyelitis
F114./READ3	Acquired obstructive hydrocephalus	G911	Obstructive hydrocephalus
F1524/READ3	Primary lateral sclerosis	G1223	Primary lateral sclerosis
F20z./READ3	Multiple sclerosis NOS	G35	Multiple sclerosis
F2513/READ3	Epileptic seizures - myoclonic	G40309	Generalized idiopathic epilepsy and epileptic syndromes, not intractable, without status epilepticus
F261z/READ3	Common migraine NOS	G43009	Migraine without aura, not intractable, without status migrainosus
F28y./READ3	Other conditions of brain OS	G9389	Other specified disorders of brain
F30z./READ3	Trigeminal nerve disorder NOS	G509	Disorder of trigeminal nerve, unspecified
F334./READ3	Lumbosacral root lesions NEC	G544	Lumbosacral root disorders, not elsewhere classified
F36y./READ3	Other idiopathic peripheral neuropathy	G608	Other hereditary and idiopathic neuropathies
F39z./READ3	Myopathy or muscular dystrophy NOS	G729	Myopathy, unspecified
F4103/READ3	New partial retinal detachment with giant tear defect	H33009	Unspecified retinal detachment with retinal break, unspecified eye
F4203/READ3	Advanced diabetic maculopathy	E10311|E11311	Type 1 diabetes mellitus with unspecified diabetic retinopathy with macular edema|Type 2 diabetes mellitus with unspecified diabetic retinopathy with macular edema
F4237/READ3	Retinal transient arterial occlusion NOS	H3400	Transient retinal artery occlusion, unspecified eye
F430./READ3	(Retinitis and chorioretinitis) or (focal chorioretinitis and retinochoroiditis)	H30009	Unspecified focal chorioretinal inflammation, unspecified eye
F4353/READ3	Partial central choroid dystrophy	H3122	Choroidal dystrophy (central areolar) (generalized) (peripapillary)
F4441/READ3	Rubeosis iridis	H211X9	Other vascular disorders of iris and ciliary body, unspecified eye
F4513/READ3	Pigmentary glaucoma	H401390	Pigmentary glaucoma, unspecified eye, stage unspecified
F460./READ3	Infantile, juvenile and presenile cataracts	H26009	Unspecified infantile and juvenile cataract, unspecified eye
F4632/READ3	Cataract in eye inflammatory disorder	H26229	Cataract secondary to ocular disorders (degenerative) (inflammatory), unspecified eye
F4752/READ3	Spasm of accommodation	H52539	Spasm of accommodation, unspecified eye
F485z/READ3	Colour blindness NOS	H5350	Unspecified color vision deficiencies
F4A../READ3	Keratitis &/or keratoconjunctivitis	H169|H16209	Unspecified keratitis|Unspecified keratoconjunctivitis, unspecified eye
F4A53/READ3	Corneal abscess	H16319	Corneal abscess, unspecified eye
F4B30/READ3	Unspecified corneal membrane changes	H1830	Unspecified corneal membrane change
F4B71/READ3	Corneal ectasia	H18719	Corneal ectasia, unspecified eye
F4C3./READ3	Other and unspecified conjunctivitis	H1089	Other conjunctivitis
F4C72/READ3	Conjunctival haemorrhage NOS	H1130	Conjunctival hemorrhage, unspecified eye
F4E../READ3	Other eyelid disorders	H0289	Other specified disorders of eyelid
F4E54/READ3	Hypertrichosis of eyelid	H02869	Hypertrichosis of unspecified eye, unspecified eyelid
F4F2z/READ3	Epiphora NOS	H04209	Unspecified epiphora, unspecified side
F4G02/READ3	Orbital abscess	H05019	Cellulitis of unspecified orbit
F4Gz./READ3	Orbit disorder NOS	H059	Unspecified disorder of orbit
F4H41/READ3	Optic nerve sheath haemorrhage	H47029	Hemorrhage in optic nerve sheath, unspecified eye
F4J42/READ3	Exophoria	H5052	Exophoria
F4K00/READ3	Unspecified scleritis	H15009	Unspecified scleritis, unspecified eye
F4K34/READ3	(Thickening of lens capsule) or (posterior capsule opacification)	H25049	Posterior subcapsular polar age-related cataract, unspecified eye
F500./READ3	Perichondritis of pinna	H61009	Unspecified perichondritis of external ear, unspecified ear
F5022/READ3	Acute chemical otitis externa	H60529	Acute chemical otitis externa, unspecified ear
F510z/READ3	Acute non-suppurative otitis media NOS	H65199	Other acute nonsuppurative otitis media, unspecified ear
F5303/READ3	Acute mastoiditis with other complication	H70099	Acute mastoiditis with other complications, unspecified ear
F54yz/READ3	Other tympanic membrane disorder NOS	H7390	Unspecified disorder of tympanic membrane, unspecified ear
F5601/READ3	Active cochleovestibular Meniere's disease	H8109	Meniere's disease, unspecified ear
F565z/READ3	Labyrinthine dysfunction NOS	H832X9	Labyrinthine dysfunction, unspecified ear
F58y./READ3	Other disorders of ear	H938X9	Other specified disorders of ear, unspecified ear
F59z./READ3	Deafness: [chronic] or [NOS]	H9190	Unspecified hearing loss, unspecified ear
Fyu5A/READ3	[X]Vascular headache, not elsewhere classified	G441	Vascular headache, not elsewhere classified
FyuC0/READ3	[X]Other acute conjunctivitis	H10219	Acute toxic conjunctivitis, unspecified eye
FyuH1/READ3	[X]Other disorders of vitreous body	H4389	Other disorders of vitreous body
FyuQ./READ3	[X]Diseases of inner ear	H80-H83	Diseases of inner ear (H80-H83)
G11../READ3	Mitral valve diseases (& [rheumatic])	I059	Rheumatic mitral valve disease, unspecified
G20../READ3	High blood pressure (& [essential hypertension])	I10	Essential (primary) hypertension
G2y../READ3	Other specified hypertensive disease	I158	Other secondary hypertension
G31y0/READ3	Acute coronary insufficiency	I249	Acute ischemic heart disease, unspecified
G4.../READ3	Pulmonary circulation diseases (& [heart])	I26-I28	Pulmonary heart disease and diseases of pulmonary circulation (I26-I28)
G5101/READ3	Subacute bacterial endocarditis	I330	Acute and subacute infective endocarditis
G5414/READ3	Aortic valve stenosis with insufficiency	I352|I062	Nonrheumatic aortic (valve) stenosis with insufficiency|Rheumatic aortic stenosis with insufficiency
G5580/READ3	Cardiomyopathy in Friedreich's ataxia	I43	Cardiomyopathy in diseases classified elsewhere
G5661/READ3	Interventricular block NOS	I454	Nonspecific intraventricular block
G574./READ3	Ventricular fibrillation and flutter	I490	Ventricular fibrillation and flutter
G5y../READ3	Other specified heart disease	I5189	Other ill-defined heart diseases
G613./READ3	Cerebellar haemorrhage	I614	Nontraumatic intracerebral hemorrhage in cerebellum
G65y./READ3	Other transient cerebral ischaemia	G458	Other transient cerebral ischemic attacks and related syndromes
G67z./READ3	Other cerebrovascular disease NOS	I679	Cerebrovascular disease, unspecified
G722./READ3	Iliac artery aneurysm	I723	Aneurysm of iliac artery
G7322/READ3	Gangrene of finger	I96	Gangrene, not elsewhere classified
G74y7/READ3	Embolism and thrombosis of the axillary artery	I742	Embolism and thrombosis of arteries of the upper extremities
G771./READ3	Non-neoplastic naevus	I781	Nevus, non-neoplastic
G8018/READ3	Thrombophlebitis of the anterior tibial vein	I80239	Phlebitis and thrombophlebitis of unspecified tibial vein
G835./READ3	Infected varicose ulcer	I83209	Varicose veins of unspecified lower extremity with both ulcer of unspecified site and inflammation
G849./READ3	Residual haemorrhoidal skin tag	K644	Residual hemorrhoidal skin tags
G871./READ3	Chronic hypotension	I9589	Other hypotension
Gyu5G/READ3	[X]Acute myocarditis, unspecified	I409	Acute myocarditis, unspecified
Gyu87/READ3	[X]Other specified disorders of veins	I878	Other specified disorders of veins
H025./READ3	Allergic pharyngitis	J029	Acute pharyngitis, unspecified
H041z/READ3	Acute tracheitis NOS	J0410	Acute tracheitis without obstruction
H060C/READ3	Acute parainfluenza virus bronchitis	J204	Acute bronchitis due to parainfluenza virus
H11y./READ3	Sinus polyps: [nasal] or [other]	J338	Other polyp of sinus
H131./READ3	Frontal sinusitis (& chronic)	J321	Chronic frontal sinusitis
H1600/READ3	Chronic simple laryngitis	J370	Chronic laryngitis
H1y26/READ3	Pharynx or nasopharynx abscess	J391	Other abscess of pharynx
H1y77/READ3	Obstruction of larynx NOS	J386	Stenosis of larynx
H23../READ3	Pneumonia due to other specified organisms	J168	Pneumonia due to other specified infectious organisms
H27z./READ3	(Influenza like illness) or (influenza NOS)	J111	Influenza due to unidentified influenza virus with other respiratory manifestations
H35z./READ3	Allergic alveolitis and pneumonitis NOS	J679	Hypersensitivity pneumonitis due to unspecified organic dust
H4y00/READ3	Acute radiation pneumonitis	J700	Acute pulmonary manifestations due to radiation
H51y3/READ3	Hydropneumothorax	J948	Other specified pleural conditions
H563z/READ3	Idiopathic fibrosing alveolitis NOS	J84112	Idiopathic pulmonary fibrosis
H5y02/READ3	Tracheostomy stenosis	J9503	Malfunction of tracheostomy stoma
Hyu24/READ3	[X]Other specified disorders of nose and nasal sinuses	J3489	Other specified disorders of nose and nasal sinuses
J028z/READ3	Radicular cyst NOS	K048	Radicular cyst
J0404/READ3	Mandibular size abnormality unspecified	M2609	Other specified anomalies of jaw size
J046z/READ3	Temporomandibular joint disorder NOS	M26609	Unspecified temporomandibular joint disorder, unspecified side
J0647/READ3	Dental sequestrum	M272	Inflammatory conditions of jaws
J072z/READ3	Sialoadenitis NOS	K1120	Sialoadenitis, unspecified
J07y2/READ3	Submandibular sialectasia	K118	Other diseases of salivary glands
J0841/READ3	Epidermoid cyst of mouth	K098	Other cysts of oral region, not elsewhere classified
J08z0/READ3	Cheek biting	K131	Cheek and lip biting
J09y1/READ3	Crenated tongue	K148	Other diseases of tongue
J1032/READ3	Postcricoid web	Q394	Esophageal web
J11y./READ3	Unspecified gastric ulcer	K259	Gastric ulcer, unspecified as acute or chronic, without hemorrhage or perforation
J12z./READ3	Duodenal ulcer NOS	K269	Duodenal ulcer, unspecified as acute or chronic, without hemorrhage or perforation
J151z/READ3	Chronic gastritis NOS	K2950	Unspecified chronic gastritis without bleeding
J16z1/READ3	Drug-induced gastrointestinal disturbance	K9289	Other specified diseases of the digestive system
J202./READ3	Acute appendicitis without peritonitis	K3580	Unspecified acute appendicitis
J302z/READ3	Irreducible inguinal hernia NOS	K4030	Unilateral inguinal hernia, with obstruction, without gangrene, not specified as recurrent
J313z/READ3	Simple femoral hernia NOS	K4190	Unilateral femoral hernia, without obstruction or gangrene, not specified as recurrent
J3322/READ3	Irreducible epigastric hernia	K436	Other and unspecified ventral hernia with obstruction, without gangrene
J3yy./READ3	Other specified abdominal cavity hernia, unspecified	K458	Other specified abdominal hernia without obstruction or gangrene
J433z/READ3	Dietetic gastroenteritis NOS	K5229	Other allergic and dietetic gastroenteritis and colitis
J50y2/READ3	Adhesions with obstruction unspecified	K5650	Intestinal adhesions [bands], unspecified as to partial versus complete obstruction
J511z/READ3	Diverticulitis NOS	K5790	Diverticulosis of intestine, part unspecified, without perforation or abscess without bleeding
J52y0/READ3	Atony of colon	K5989	Other specified functional intestinal disorders
J5525/READ3	Subperitoneal abscess	K651	Peritoneal abscess
J57y1/READ3	Enterocutaneous fistula	K632	Fistula of intestine
J6140/READ3	Chronic persistent hepatitis	K730	Chronic persistent hepatitis, not elsewhere classified
J63../READ3	Other liver disorders	K7689	Other specified diseases of liver
J642z/READ3	Gallbladder calculus without mention of cholecystitis and obstruction NOS	K8020	Calculus of gallbladder without cholecystitis without obstruction
J6550/READ3	Biliary tract fistula	K833	Fistula of bile duct
J6621/READ3	Stricture of bile duct	K831	Obstruction of bile duct
J67y1/READ3	Calculus of pancreas	K8689	Other specified diseases of pancreas
Jyu04/READ3	[X]Other periodontal diseases	K055	Other periodontal diseases
Jyu77/READ3	[X]Granulomatous hepatitis, not elsewhere classified	K753	Granulomatous hepatitis, not elsewhere classified
K017./READ3	Nephrotic syndrome, diffuse mesangial proliferative glomerulonephritis	N043	Nephrotic syndrome with diffuse mesangial proliferative glomerulonephritis
K04z./READ3	Acute renal failure NOS	N179	Acute kidney failure, unspecified
K0A5./READ3	Hereditary nephropathy not elsewhere classified	N079	Hereditary nephropathy, not elsewhere classified with unspecified morphologic lesions
K10yz/READ3	Unspecified pyelonephritis NOS	N12	Tubulo-interstitial nephritis, not specified as acute or chronic
K135./READ3	Hydroureter	N134	Hydroureter
K1632/READ3	Diverticulitis of bladder	Q646|N323	Congenital diverticulum of bladder|Diverticulum of bladder
K17y5/READ3	Ulcer of urethral meatus	N342	Other urethritis
K1970/READ3	Painless haematuria	R3121	Asymptomatic microscopic hematuria
K21z./READ3	Prostatitis NOS	N419	Inflammatory disease of prostate, unspecified
K2413/READ3	Epididymitis in diseases EC	N451	Epididymitis
K2723/READ3	Cellulitis of penis	N4822	Cellulitis of corpus cavernosum and penis
K2842/READ3	Carbuncle of scrotum	N492	Inflammatory disorders of scrotum
K301./READ3	(Fibrocystic breast disease) or (chronic cystic mastitis) or (cystic breast)	N6019	Diffuse cystic mastopathy of unspecified breast
K311z/READ3	Hypertrophy of breast NOS	N62	Hypertrophy of breast
K402./READ3	Salpingitis and oophoritis unspecified	N7093	Salpingitis and oophoritis, unspecified
K4101/READ3	Acute endomyometritis	N710	Acute inflammatory disease of uterus
K4215/READ3	Vulvitis in diseases EC	N771	Vaginitis, vulvitis and vulvovaginitis in diseases classified elsewhere
K5.../READ3	Other female genital tract disorders	N80-N98	Noninflammatory disorders of female genital tract (N80-N98)
K5103/READ3	Urethrocele without uterine prolapse	N810	Urethrocele
K537./READ3	Haematoma of broad ligament	N837	Hematoma of broad ligament
K550./READ3	Erosion and ectropion of the cervix	N86	Erosion and ectropion of cervix uteri
K562./READ3	[Adhesions] or [stricture] or [atresia] of the vagina	N895	Stricture and atresia of vagina
K57y0/READ3	Cyst of vulva	N907|Q5279	Vulvar cyst|Other congenital malformations of vulva
K595./READ3	(Ovulation bleeding) or (intermenstrual bleeding - regular)	N923	Ovulation bleeding
K5B2./READ3	Female infertility of tubal origin	N971	Female infertility of tubal origin
Kyu52/READ3	[X]Other neuromuscular dysfunction of bladder	N318	Other neuromuscular dysfunction of bladder
Kyu9K/READ3	[X]Severe cervical dysplasia, not elsewhere classified	N879	Dysplasia of cervix uteri, unspecified
L040z/READ3	Unspecified spontaneous abortion NOS	O039	Complete or unspecified spontaneous abortion without complication
L071y/READ3	Unspecified incomplete abortion with no mention of complication	O034	Incomplete spontaneous abortion without complication
L10z./READ3	Early pregnancy haemorrhage NOS	O209	Hemorrhage in early pregnancy, unspecified
L1230/READ3	Transient hypertension of pregnancy unspecified	O139	Gestational [pregnancy-induced] hypertension without significant proteinuria, unspecified trimester
L1280/READ3	Pre-existing hypertensive heart disease complicating pregnancy, childbirth and the puerperium	O10119	Pre-existing hypertensive heart disease complicating pregnancy, unspecified trimester
L165./READ3	Asymptomatic bacteriuria of pregnancy	O2340	Unspecified infection of urinary tract in pregnancy, unspecified trimester
L1820/READ3	Anaemia - unspecified whether during pregnancy or the puerperium	O99019	Anemia complicating pregnancy, unspecified trimester
L234./READ3	Mixed feto-pelvic disproportion	O334XX0	Maternal care for disproportion of mixed maternal and fetal origin, not applicable or unspecified
L266./READ3	Large-for-dates fetus	P081	Other heavy for gestational age newborn
L303./READ3	Deep transverse arrest	O640XX0	Unspecified superficial injury of unspecified part of head, initial encounter
L3441/READ3	Unspecified perineal laceration during delivery - delivered	O709	Perineal laceration during delivery, unspecified
L362z/READ3	Secondary and delayed postpartum haemorrhage NOS	O722	Delayed and secondary postpartum hemorrhage
L411./READ3	Varicose veins: (perineum/vulva [in pregnancy and the puerperium] or [obstetric])	O2210|O878	Genital varices in pregnancy, unspecified trimester|Other venous complications in the puerperium
L444./READ3	Placental polyp	O9089	Other complications of the puerperium, not elsewhere classified
L4661/READ3	Galactorrhoea in pregnancy and the puerperium - delivered	O926	Galactorrhea
M0022/READ3	Carbuncle of back	L02232	Carbuncle of back [any part, except buttock]
M0104/READ3	Boil of external nose	J340	Abscess, furuncle and carbuncle of nose
M015z/READ3	Boil of buttock NOS	L0232	Furuncle of buttock
M021./READ3	Cellulitis and abscess of toe	L03039	Cellulitis of unspecified toe
M032z/READ3	Cellulitis and abscess of trunk NOS	L03319	Cellulitis of trunk, unspecified
M03y./READ3	Other specified cellulitis and abscess	L03818	Cellulitis of other sites
M070z/READ3	Pyoderma NOS	L080	Pyoderma
M0y../READ3	Other specified infections of skin or subcutaneous tissue	L0889	Other specified local infections of the skin and subcutaneous tissue
M122z/READ3	Contact dermatitis due to solvent NOS	L242	Irritant contact dermatitis due to solvents
M1284/READ3	Allergic contact dermatitis due to other chemical products	L235	Allergic contact dermatitis due to other chemical products
M14../READ3	Bullous dermatoses	L139	Bullous disorder, unspecified
M152./READ3	(Erythema nodosum) or (nodular vasculitis)	L52|L958	Erythema nodosum|Other vasculitis limited to the skin
M1610/READ3	Psoriasis unspecified	L409	Psoriasis, unspecified
M165./READ3	Other pityriasis	L308	Other specified dermatitis
M1810/READ3	Pruritus scroti	L291	Pruritus scroti
M2010/READ3	Callosity on toe	L84	Corns and callosities
M21yz/READ3	Other specified atrophic and hypertrophic conditions of skin NOS	L908|L918	Other atrophic disorders of skin|Other hypertrophic disorders of the skin
M23y1/READ3	Hypertrophy of nail	L602	Onychogryphosis
M240J/READ3	Alopecia hereditaria	L658	Other specified nonscarring hair loss
M2510/READ3	Miliaria alba	L741	Miliaria crystallina
M261z/READ3	Other acne NOS	L708	Other acne
M2820/READ3	Cold urticaria	L502	Urticaria due to cold and heat
M2y0./READ3	Disorder of blood vessels affecting skin	L959	Vasculitis limited to the skin, unspecified
Myu23/READ3	[X]Allergic contact dermatitis due to other agents	L2389	Allergic contact dermatitis due to other agents
Myu69/READ3	[X]Other rosacea	L718	Other rosacea
N000z/READ3	Systemic lupus erythematosus NOS	M329	Systemic lupus erythematosus, unspecified
N01w3/READ3	Reactive arthropathy of elbow	M02829	Other reactive arthropathies, unspecified elbow
N0230/READ3	Gouty arthritis of unspecified site	M1000	Idiopathic gout, unspecified site
N03x9/READ3	Arthritis associated with other disease, hip	M14859	Arthropathies in other specified diseases classified elsewhere, unspecified hip
N04z./READ3	Inflammatory polyarthropathy NOS	M064	Inflammatory polyarthropathy
N052./READ3	Localised, secondary osteoarthritis	M1993	Secondary osteoarthritis, unspecified site
N05z./READ3	[Joint degeneration] or [osteoarthritis NOS]	M1990	Unspecified osteoarthritis, unspecified site
N05zR/READ3	Osteoarthritis NOS, of other tarsal joint	M1990	Unspecified osteoarthritis, unspecified site
N0644/READ3	Transient arthropathy of the hand	M12849	Other specific arthropathies, not elsewhere classified, unspecified hand
N06z0/READ3	Arthropathy NOS, of unspecified site	M129	Arthropathy, unspecified
N0710/READ3	Lateral meniscus derangement unspecified	M23369	Other meniscus derangements, other lateral meniscus, unspecified knee
N08../READ3	Other derangement of joint	M2489	Other specific joint derangement of other specified joint, not elsewhere classified
N083B/READ3	Recurrent dislocation of shoulder - posterior	M24419	Recurrent dislocation, unspecified shoulder
N084f/READ3	Flexion contracture of toe interphalangeal joint	M24576	Contracture, unspecified foot
N090./READ3	Joint effusion	M2540	Effusion, unspecified joint
N0916/READ3	Haemarthrosis of the lower leg (& [knee])	M25069	Hemarthrosis, unspecified knee
N0939/READ3	Palindromic rheumatism of multiple sites	M1239	Palindromic rheumatism, multiple sites
N11../READ3	(Spondylosis and allied disorders) or (arthritis of spine) or (osteoarthritis of spine)	M479	Spondylosis, unspecified
N11B./READ3	Thoracic spondylosis with radiculopathy	M4724	Other spondylosis with radiculopathy, thoracic region
N1293/READ3	Lumbar disc disorder with myelopathy	M5106	Intervertebral disc disorders with myelopathy, lumbar region
N1465/READ3	Sacral instability NOS	M532X8	Spinal instabilities, sacral and sacrococcygeal region
N2111/READ3	Calcific tendinitis of shoulder	M7530	Calcific tendinitis of unspecified shoulder
N2170/READ3	Enthesopathy of the ankle unspecified	M7750	Other enthesopathy of unspecified foot and ankle
N2201/READ3	Synovitis and tenosynovitis with disorders EC	M6580	Other synovitis and tenosynovitis, unspecified site
N221./READ3	Bunion	M21619	Bunion of unspecified foot
N2265/READ3	Rupture of quadriceps tendon	S76199A	Other specified injury of unspecified quadriceps muscle, fascia and tendon, initial encounter
N231./READ3	Muscle calcification &/or ossification	M619	Calcification and ossification of muscle, unspecified
N2372/READ3	Nodular fasciitis	M724	Pseudosarcomatous fibromatosis
N2403/READ3	Rheumatic pain	M790	Rheumatism, unspecified
N3001/READ3	Acute osteomyelitis of the shoulder region	M86119	Other acute osteomyelitis, unspecified shoulder
N3014/READ3	Chronic osteomyelitis of the hand	M86649	Other chronic osteomyelitis, unspecified hand
N303./READ3	Periostitis without osteomyelitis	M869	Osteomyelitis, unspecified
N310y/READ3	Paget's disease OS	M8888	Osteitis deformans of other bones
N3262/READ3	Juvenile osteochondritis NOS	M929	Juvenile osteochondrosis, unspecified
N3342/READ3	Avascular necrosis of the head of femur	M87059	Idiopathic aseptic necrosis of unspecified femur
N33z0/READ3	Bone and cartilage disorders, unspecified	M949|M899	Disorder of cartilage, unspecified|Disorder of bone, unspecified
N362./READ3	Other acquired finger deformity	M20009	Unspecified deformity of unspecified finger(s)
N367J/READ3	Acquired dorsiflexed forefoot	M216X9	Other acquired deformities of unspecified foot
N3739/READ3	Scoliosis secondary to other treatment	M4150	Other secondary scoliosis, site unspecified
N38z./READ3	Acquired deformity NOS	M959	Acquired deformity of musculoskeletal system, unspecified
Nyu29/READ3	[X]Other primary arthrosis of first carpometacarpal joint	M1810	Unilateral primary osteoarthritis of first carpometacarpal joint, unspecified hand
Nyu56/READ3	[X]Other fusion of spine	M4320	Fusion of spine, site unspecified
NyuA./READ3	[X]Other soft tissue disorders	M70-M79	Other soft tissue disorders (M70-M79)
NyuC./READ3	[X]Other osteopathies	M86-M90	Other osteopathies (M86-M90)
P1131/READ3	Cervical spinal meningocele	Q055	Cervical spina bifida without hydrocephalus
P3001/READ3	Agenesis of eye	Q111	Other anophthalmos
P3440/READ3	Congenital anisocoria	Q132	Other congenital malformations of iris
P3643/READ3	(Stenosis &/or stricture of lacrimal duct) (& [congenital])	Q105	Congenital stenosis and stricture of lacrimal duct
P441./READ3	Cyst of branchial cleft	Q180	Sinus, fistula and cyst of branchial cleft
P6.../READ3	Other congenital heart anomalies	Q248	Other specified congenital malformations of heart
P6z0./READ3	Unspecified anomaly of heart valve	Q249	Congenital malformation of heart, unspecified
P7yz0/READ3	Congenital aneurysm NEC	Q278	Other specified congenital malformations of peripheral vascular system
PA34./READ3	Webbed oesophagus: [congenital] or [acquired]	K222|Q394	Esophageal obstruction|Esophageal web
PB531/READ3	Transposition of appendix	Q438	Other specified congenital malformations of intestine
PC20./READ3	Doubling of uterus, unspecified	Q5128	Other and unspecified doubling of uterus
PC5z./READ3	(Testicle: [undescended NOS] or [maldescent]) or (retractile testis)	Q539	Undescended testicle, unspecified
PD001/READ3	Unilateral renal agenesis	Q600	Renal agenesis, unilateral
PD27./READ3	Simple ureterocele	Q6231	Congenital ureterocele, orthotopic
PDy../READ3	Other specified bladder and urethral anomalies	Q6479	Other congenital malformations of bladder and urethra
PH31z/READ3	Vascular hamartoma NOS	Q825	Congenital non-neoplastic nevus
PH68./READ3	Ectopic breast tissue	Q831	Accessory breast
PK0../READ3	Congenital abnormality of spleen	Q8909	Congenital malformations of spleen
PKy51/READ3	Orofacial-digital syndrome II	Q870	Congenital malformation syndromes predominantly affecting facial appearance
Q0.../READ3	Fetus or neonate affected by maternal problem unrelated to pregnancy	P009	Newborn affected by unspecified maternal condition
Q206./READ3	Brachial plexus palsy due to birth trauma	P143	Other brachial plexus birth injuries
Q407./READ3	Neonatal candida infection	P375	Neonatal candidiasis
Q480./READ3	Convulsions in newborn	P90	Convulsions of newborn
S02../READ3	Fracture of bone of face	S0291XA|S0291XB	Unspecified fracture of skull, initial encounter for closed fracture|Unspecified fracture of skull, initial encounter for open fracture
S0281/READ3	Fracture of orbital floor	S0230XA|S0230XB	Fracture of orbital floor, unspecified side, initial encounter for closed fracture|Fracture of orbital floor, unspecified side, initial encounter for open fracture
S100z/READ3	Closed fracture of cervical spine not otherwise specified	S129XXA	Fracture of neck, unspecified, initial encounter
S110B/READ3	Closed spinal fracture with incomplete cervical cord lesion, C5-7 not otherwise specified	S12400A|S12500A|S12600A|S14155| S14156|S14157	Unspecified displaced fracture of fifth cervical vertebra, initial encounter for closed fracture|Unspecified displaced fracture of sixth cervical vertebra, initial encounter for closed fracture|Unspecified displaced fracture of seventh cervical vertebra, initial encounter for closed fracture|Other incomplete lesion at C5 level of cervical spinal cord|Other incomplete lesion at C6 level of cervica…
S1356/READ3	Open fracture pelvis, iliac wing	S32399B	Other fracture of unspecified ilium, initial encounter for open fracture
S210z/READ3	Closed fracture of scapula NOS	S42109A	Fracture of unspecified part of scapula, unspecified shoulder, initial encounter for closed fracture
S224./READ3	Closed fracture: [distal humerus] or [elbow]	S42409A	Unspecified fracture of lower end of unspecified humerus, initial encounter for closed fracture
S2306/READ3	Closed fracture radius, head	S5212	Fracture of head of radius
S234./READ3	Closed fracture of: [radius and ulna, lower end] or [wrist])	S52509A|S52609A|S6290	Unspecified fracture of the lower end of unspecified radius, initial encounter for closed fracture|Unspecified fracture of lower end of unspecified ulna, initial encounter for closed fracture|Unspecified fracture of unspecified wrist and hand
S235B/READ3	Open fracture radial styloid	S5251	Fracture of radial styloid process
S2407/READ3	Closed fracture capitate	S62136A	Nondisplaced fracture of capitate [os magnum] bone, unspecified wrist, initial encounter for closed fracture
S2507/READ3	Closed fracture finger metacarpal, multiple	S62399A	Other fracture of unspecified metacarpal bone, initial encounter for closed fracture
S2605/READ3	Closed fracture thumb proximal phalanx, shaft	S62513A	Displaced fracture of proximal phalanx of unspecified thumb, initial encounter for closed fracture
S2611/READ3	Open fracture of middle or proximal phalanx or phalanges, unspecified part	S62649B|S62659B	Nondisplaced fracture of proximal phalanx of unspecified finger, initial encounter for open fracture|Nondisplaced fracture of middle phalanx of unspecified finger, initial encounter for open fracture
S2A../READ3	Fracture of upper limb, level unspecified	S42|S52|S62	Fracture of shoulder and upper arm|Fracture of forearm|Fracture at wrist and hand level
S3122/READ3	Closed fracture of femur, lower epiphysis	S7244	Fracture of lower epiphysis (separation) of femur
S3304/READ3	Closed fracture proximal tibia, lateral condyle (plateau)	S8212	Fracture of lateral condyle of tibia
S33x1/READ3	Closed fracture of fibula, unspecified part, NOS	S82409A	Unspecified fracture of shaft of unspecified fibula, initial encounter for closed fracture
S34z./READ3	Fracture of ankle, NOS	S82899A	Other fracture of unspecified lower leg, initial encounter for closed fracture
S3532/READ3	Open fracture navicular	S9225	Fracture of navicular [scaphoid] of foot
S4121/READ3	Closed traumatic subluxation acromioclavicular joint	S43119A	Subluxation of unspecified acromioclavicular joint, initial encounter
S44../READ3	(Dislocation or subluxation of finger or thumb) or (dislocation of thumb)	S632|S6310	Subluxation and dislocation of other finger(s)|Unspecified subluxation and dislocation of thumb
S4501/READ3	Closed traumatic dislocation hip joint, posterior	S73016A	Posterior dislocation of unspecified hip, initial encounter
S471./READ3	Open traumatic dislocation ankle joint	S9306XA	Dislocation of unspecified ankle joint, initial encounter
S49C0/READ3	Closed subluxation of spine, unspecified	S13100A|S23100A|S33100A	Subluxation of unspecified cervical vertebrae, initial encounter|Subluxation of unspecified thoracic vertebra, initial encounter|Subluxation of unspecified lumbar vertebra, initial encounter
S4C1./READ3	Open fracture dislocation wrist	S6290XB	Unspecified fracture of unspecified wrist and hand, initial encounter for open fracture
S4F../READ3	Fracture dislocation or subluxation knee	S83101A	Unspecified subluxation of right knee, initial encounter
S4z../READ3	Dislocation or subluxation not otherwise specified	T148XXA	Other injury of unspecified body region, initial encounter
S51y./READ3	Elbow sprain NOS	S53409A	Unspecified sprain of unspecified elbow, initial encounter
S5226/READ3	Sprain thumb, interphalangeal joint, ulnar collateral ligament	S63629A	Sprain of interphalangeal joint of unspecified thumb, initial encounter
S535./READ3	Strain of hamstring tendon	S76319A	Strain of muscle, fascia and tendon of the posterior muscle group at thigh level, unspecified thigh, initial encounter
S5502/READ3	Sprain, ankle joint, lateral	S93499A	Sprain of other ligament of unspecified ankle, initial encounter
S57../READ3	Sprain: [other parts of back] or [back sprain excluding lumbosacral]	S33100A|S331010A	Subluxation of unspecified lumbar vertebra, initial encounter|Dislocation of unspecified lumbar vertebra, initial encounter
S5C1./READ3	Complete tear, knee, medial collateral ligament	S83419A	Sprain of medial collateral ligament of unspecified knee, initial encounter
S5Q3./READ3	Rupture long head biceps tendon	S46199A	Other injury of muscle, fascia and tendon of long head of biceps, unspecified arm, initial encounter
S5y../READ3	Other and ill-defined sprains and strains	T148XXA	Other injury of unspecified body region, initial encounter
S6.../READ3	Intracranial injury excluding those with skull fracture	S069X0A	Unspecified intracranial injury without loss of consciousness, initial encounter
S705./READ3	Open traumatic haemopneumothorax	S272XXA	Traumatic hemopneumothorax, initial encounter
S817./READ3	Ocular penetration, unspecified	S0560XA	Penetrating wound without foreign body of unspecified eyeball, initial encounter
S837./READ3	Open wound in mouth with complication	S01502A	Unspecified open wound of oral cavity, initial encounter
S9.../READ3	(Open wound of upper limb) or (arm: [laceration] or [open wound])	S41109A	Unspecified open wound of unspecified upper arm, initial encounter
S9126/READ3	Partial division flexor tendon wrist	S66099A|S66199A	Other specified injury of long flexor muscle, fascia and tendon of unspecified thumb at wrist and hand level, initial encounter|Other injury of flexor muscle, fascia and tendon of unspecified finger at wrist and hand level, initial encounter
S9326/READ3	Complete division, extensor pollicis longus tendon	S66299A	Other specified injury of extensor muscle, fascia and tendon of unspecified thumb at wrist and hand level, initial encounter
SA1../READ3	Open wound of knee, leg and ankle	S81009A|S81809A	Unspecified open wound, unspecified knee, initial encounter|Unspecified open wound, unspecified lower leg, initial encounter
SA32./READ3	Open wound of toe(s) with tendon involvement	S91109A|S96909A	Unspecified open wound of unspecified toe(s) without damage to nail, initial encounter|Unspecified injury of unspecified muscle and tendon at ankle and foot level, unspecified foot, initial encounter
SB43./READ3	Saphenous vein injury	S75209A	Unspecified injury of greater saphenous vein at hip and thigh level, unspecified leg, initial encounter
SC3D0/READ3	Sequelae of open wound of lower limb	S81809S	Unspecified open wound, unspecified lower leg, sequela
SD0y./READ3	Superficial injury of head NOS	S0090XA	Unspecified superficial injury of unspecified part of head, initial encounter
SD13B/READ3	Blister of scrotum &/or testis, infected	S30823A	Blister (nonthermal) of scrotum and testes, initial encounter
SD24./READ3	Insect bite, nonvenomous, of shoulder and upper arm, without mention of infection	S40869A	Insect bite (nonvenomous) of unspecified upper arm, initial encounter
SD35./READ3	Insect bite, nonvenomous, of lower arm, infected	S50869A	Insect bite (nonvenomous) of unspecified forearm, initial encounter
SD501/READ3	Abrasion, thumb	S60319A	Abrasion of unspecified thumb, initial encounter
SD64z/READ3	Insect bite, nonvenomous, of lower limb, without mention of infection NOS	S80869A	Insect bite (nonvenomous), unspecified lower leg, initial encounter
SD71./READ3	Abrasion or friction burn, infected: [foot and toe] or [heel] or [toenail]	S90819A|S9041	Abrasion, unspecified foot, initial encounter|Abrasion of toe
SD80./READ3	Superficial injury of eyelids and periocular area	S00209A	Unspecified superficial injury of unspecified eyelid and periocular area, initial encounter
SE04./READ3	Contusion, gum	S00532A	Contusion of oral cavity, initial encounter
SE240/READ3	Contusion, perineum	S30201A|S30202A	Contusion of unspecified external genital organ, male, initial encounter|Contusion of unspecified external genital organ, female, initial encounter
SE33./READ3	Contusion, finger	S6000XA	Contusion of unspecified finger without damage to nail, initial encounter
SG00./READ3	Corneal foreign body	T1500XA	Foreign body in cornea, unspecified eye, initial encounter
SH21./READ3	Superficial burn of trunk	T2110XA	Burn of first degree of trunk, unspecified site, initial encounter
SH321/READ3	Superficial partial thickness burn of forearm	T22219A	Burn of second degree of unspecified forearm, initial encounter
SH42./READ3	(Partial thickness burn of the wrist and hand) or (second degree burn: [blister of wrist and hand] or [finger] or [hand] or [thumb] or [wrist])	T23299A	Burn of second degree of multiple sites of unspecified wrist and hand, initial encounter
SH516/READ3	Superficial burn of thigh	T24119A	Burn of first degree of unspecified thigh, initial encounter
SJ11./READ3	Injury to trochlear nerve	S0420XA	Injury of trochlear nerve, unspecified side, initial encounter
SJ321/READ3	Lumbar nerve root injury - L2	S3421XA	Injury of nerve root of lumbar spine, initial encounter
SJ528/READ3	Injury of ulnar nerve at wrist and hand level	S6400XA	Injury of ulnar nerve at wrist and hand level of unspecified arm, initial encounter
SJ6x2/READ3	Closed injury pudendal nerve	S348XXA	Injury of other nerves at abdomen, lower back and pelvis level, initial encounter
SK1C./READ3	Injury of muscle and tendon at forearm level	S56909A	Unspecified injury of unspecified muscles, fascia and tendons at forearm level, unspecified arm, initial encounter
SN591/READ3	Allergic reaction to insect bite	Z91038	Other insect allergy status
SP055/READ3	Mechanical complication of intraocular lens	T8521XA	Breakdown (mechanical) of intraocular lens, initial encounter
SP132/READ3	Postoperative chest infection	J9589	Other postprocedural complications and disorders of respiratory system, not elsewhere classified
SP26./READ3	Persistent postoperative fistula	T8183XA	Persistent postprocedural fistula, initial encounter
SP3yz/READ3	Other medical care complication NOS	T888XXA	Other specified complications of surgical and medical care, not elsewhere classified, initial encounter
Syu81/READ3	[X]Other superficial injuries of lower leg	S808	Other superficial injuries of lower leg
Ua1dm/READ3	Pressure sore on heel	L89609	Pressure ulcer of unspecified heel, unspecified stage
Ub1SK/READ3	Aphonia	R491	Aphonia
Ub1Uf/READ3	Auditory processing disorder	H9325	Central auditory processing disorder
X001T/READ3	Limbic encephalitis	G0481	Other encephalitis and encephalomyelitis
X003W/READ3	Semantic dementia	G3109	Other frontotemporal dementia
X006N/READ3	Cryptogenic generalised epilepsy	G40409	Other generalized epilepsy and epileptic syndromes, not intractable, without status epilepticus
X007n/READ3	Carotidynia	G9001	Carotid sinus syncope
X0089/READ3	Delayed sleep phase syndrome	G4721	Circadian rhythm sleep disorder, delayed sleep phase type
X009M/READ3	Disorder of oculomotor nerve	H4900	Third [oculomotor] nerve palsy, unspecified eye
X00aF/READ3	Necrotising scleritis	H15099	Other scleritis, unspecified eye
X00aw/READ3	Krukenberg spindle	H18059	Posterior corneal pigmentations, unspecified eye
X00bG/READ3	Map-dot-fingerprint corneal dystrophy	H18599	Other hereditary corneal dystrophies, unspecified eye
X00Bx/READ3	Compression neuropathy of lower limb	G5780	Other specified mononeuropathies of unspecified lower limb
X00CH/READ3	Axonal sensorimotor neuropathy	G6289	Other specified polyneuropathies
X00d2/READ3	Retinal break in schisis	H33309	Unspecified retinal break, unspecified eye
X00Dg/READ3	Subarachnoid haemorrhage due to ruptured aneurysm	I607	Nontraumatic subarachnoid hemorrhage from unspecified intracranial artery
X00DS/READ3	Anterior circulation stroke of uncertain pathology	I63529	Cerebral infarction due to unspecified occlusion or stenosis of unspecified anterior cerebral artery
X00ee/READ3	Mixed open and angle-closure glaucoma	H4089	Other specified glaucoma
X00F6/READ3	Colloid cyst of third ventricle	Q046	Congenital cerebral cysts
X00gK/READ3	Anisometropic amblyopia	H53029	Refractive amblyopia, unspecified eye
X00ii/READ3	Disorder of middle ear	H7490	Unspecified disorder of middle ear and mastoid, unspecified ear
X00jb/READ3	Migrainous vertigo	G43109	Migraine with aura, not intractable, without status migrainosus
X00kK/READ3	Tinnitus due to spontaneous oto-acoustic emission	H9319	Tinnitus, unspecified ear
X00lf/READ3	Disorder of nasal septum	J3489	Other specified disorders of nose and nasal sinuses
X00mc/READ3	Oedema of uvula	J392	Other diseases of pharynx
X00nB/READ3	Polypoid degeneration of vocal cord	J381	Polyp of vocal cord and larynx
X00RR/READ3	Organic emotionally labile disorder	F068	Other specified mental disorders due to known physiological condition
X00SR/READ3	Endogenous depression	F339	Major depressive disorder, recurrent, unspecified
X00Yy/READ3	Cyst of Moll	H02829	Cysts of unspecified eye, unspecified eyelid
X00ZU/READ3	Orbital thrombophlebitis	I808	Phlebitis and thrombophlebitis of other sites
X100x/READ3	Disorder of pleura and pleural cavity	J949	Pleural condition, unspecified
X1020/READ3	Hay fever with asthma	J45998	Other asthma
X1040/READ3	Hypercapnic respiratory failure	J9692	Respiratory failure, unspecified with hypercapnia
X200e/READ3	Cardiac rupture after acute myocardial infarction	I233	Rupture of cardiac wall without hemopericardium as current complication following acute myocardial infarction
X2013/READ3	Calcific aortic stenosis - bicuspid valve	I350	Nonrheumatic aortic (valve) stenosis
X202c/READ3	Postoperative complete heart block	I442	Atrioventricular block, complete
X2030/READ3	Pulmonary fat embolism	T791XXA	Fat embolism (traumatic), initial encounter
X203v/READ3	Coronary artery thrombosis	I240	Acute coronary thrombosis not resulting in myocardial infarction
X205d/READ3	Saphenous vein thrombophlebitis	I8000	Phlebitis and thrombophlebitis of superficial vessels of unspecified lower extremity
X2065/READ3	Venous stenosis	I871	Compression of vein
X207N/READ3	Capillary malformation	Q279	Congenital malformation of peripheral vascular system, unspecified
X209M/READ3	Pacemaker electrode infection	T827XXA	Infection and inflammatory reaction due to other cardiac and vascular devices, implants and grafts, initial encounter
X20Ck/READ3	Alpha thalassaemia trait	D563	Thalassemia minor
X20Ek/READ3	Antithrombin deficiency	D6859	Other primary thrombophilia
X20G1/READ3	Bone marrow transplant failure	T8602	Bone marrow transplant failure
X20PI/READ3	Xerostomia-related dental caries	K029	Dental caries, unspecified
X20QV/READ3	Oral cicatricial pemphigoid	L121	Cicatricial pemphigoid
X20S1/READ3	Class II division 2 malocclusion	M26212	Malocclusion, Angle's class II
X20T4/READ3	Drug-induced xerostomia	K117	Disturbances of salivary secretion
X300l/READ3	Nonspecific oesophageal motility disorder	K228	Other specified diseases of esophagus
X301O/READ3	Acute haemorrhagic gastritis	K2901	Acute gastritis with bleeding
X302Q/READ3	Perforation of duodenal ulcer	K265	Chronic or unspecified duodenal ulcer with perforation
X303w/READ3	Microscopic colitis	K52839	Microscopic colitis, unspecified
X3053/READ3	Stomal prolapse	K9419	Other complications of enterostomy
X306B/READ3	Small intestinal infarction	K55029	Acute infarction of small intestine, extent unspecified
X3071/READ3	Alcoholic liver disease	K709	Alcoholic liver disease, unspecified
X309a/READ3	Disorder of peritoneum	K669	Disorder of peritoneum, unspecified
X30Am/READ3	Strangulated femoral hernia	K4130	Unilateral femoral hernia, with obstruction, without gangrene, not specified as recurrent
X30BH/READ3	Bochdalek hernia	Q790	Congenital diaphragmatic hernia
X30Hb/READ3	Urological disorder	N399	Disorder of urinary system, unspecified
X30Is/READ3	Acute drug-induced renal failure	N178	Other acute kidney failure
X30Kz/READ3	Goodpasture's disease	M310	Hypersensitivity angiitis
X30Nf/READ3	Chemical cystitis	N3080	Other cystitis without hematuria
X30Of/READ3	Frozen pelvis	N9489	Other specified conditions associated with female genital organs and menstrual cycle
X30Pv/READ3	Symptomatic disorders of the urinary tract	N399	Disorder of urinary system, unspecified
X400G/READ3	Endocrine impotence	N521	Erectile dysfunction due to diseases classified elsewhere
X401F/READ3	Primary testicular failure	E291	Testicular hypofunction
X4073/READ3	Disorder of uterus	N859	Noninflammatory disorder of uterus, unspecified
X407v/READ3	Tight introitus	N896	Tight hymenal ring
X408q/READ3	Ovulatory dysfunctional bleeding	N923	Ovulation bleeding
X40AI/READ3	Uterine fibroid complicating antenatal care, baby not yet delivered	O3410	Maternal care for benign tumor of corpus uteri, unspecified trimester
X40CJ/READ3	Retained placenta NOS	O730	Retained placenta without hemorrhage
X40Fl/READ3	Trigger point mastalgia	N644	Mastodynia
X40GD/READ3	Deflation of saline-filled breast implant	T8543XA	Leakage of breast prosthesis and implant, initial encounter
X40Hi/READ3	Sick-euthyroid syndrome	E0781	Sick-euthyroid syndrome
X40J4/READ3	Type I diabetes mellitus	E109	Type 1 diabetes mellitus without complications
X40Jz/READ3	Alimentary hypoglycaemia	E161	Other hypoglycemia
X40LK/READ3	Pituitary apoplexy	E236	Other disorders of pituitary gland
X40Qe/READ3	Drug-induced hypercalcaemia	E8352	Hypercalcemia
X40U2/READ3	Neurogenic muscle weakness, ataxia and retinitis pigmentosa	E8849	Other mitochondrial metabolism disorders
X40Xh/READ3	Disorder of nutrition	E639	Nutritional deficiency, unspecified
X40YR/READ3	Pickwickian syndrome	E662	Morbid (severe) obesity with alveolar hypoventilation
X500W/READ3	Abscess of skin area excluding digits of hand or foot	L02818	Cutaneous abscess of other sites
X502P/READ3	Pityrosporum infection of skin	B360	Pityriasis versicolor
X504l/READ3	Actinic comedonal plaque	L578	Other skin changes due to chronic exposure to nonionizing radiation
X505K/READ3	Eczema	L309	Dermatitis, unspecified
X5062/READ3	Occupational allergic contact dermatitis	L259	Unspecified contact dermatitis, unspecified cause
X506O/READ3	Papular eczema with elimination of papillary oedema	L308	Other specified dermatitis
X507q/READ3	Erosive oral lichen planus	L438	Other lichen planus
X508P/READ3	Physical urticaria	L502|L504|L506	Urticaria due to cold and heat|Vibratory urticaria|Contact urticaria
X50Aa/READ3	Lipodermatosclerosis	I8310	Varicose veins of unspecified lower extremity with inflammation
X50B8/READ3	Pigmented purpuric lichenoid dermatosis of Gougerot and Blum	L817	Pigmented purpuric dermatosis
X50C1/READ3	Biers spots	I998	Other disorder of circulatory system
X50Ec/READ3	Omphalith	L0882	Omphalitis not of newborn
X50Fm/READ3	Eruptive xanthoma	E782	Mixed hyperlipidemia
X50GP/READ3	Diabetic dermopathy	E10628|E11628	Type 1 diabetes mellitus with other skin complications|Type 2 diabetes mellitus with other skin complications
X50K2/READ3	Labial lentigo	L814	Other melanin hyperpigmentation
X700H/READ3	Cyst of meniscus of knee	M23009	Cystic meniscus, unspecified meniscus, unspecified knee
X701L/READ3	Wrist pyogenic arthritis	M00839	Arthritis due to other bacteria, unspecified wrist
X702K/READ3	Undifferentiated inflammatory monoarthritis	M1310	Monoarthritis, not elsewhere classified, unspecified site
X703j/READ3	Cervical spondylosis	M47892	Other spondylosis, cervical region
X705G/READ3	Undifferentiated connective tissue disease	M359	Systemic involvement of connective tissue, unspecified
X706b/READ3	Rupture of flexor tendon of finger	S66100A	Unspecified injury of flexor muscle, fascia and tendon of right index finger at wrist and hand level, initial encounter
X706w/READ3	Soft tissue lesion of knee region	M7989	Other specified soft tissue disorders
X707t/READ3	Tenosynovitis of fingers	M65849	Other synovitis and tenosynovitis, unspecified hand
X709I/READ3	Mitochondrial cytopathy	G713	Mitochondrial myopathy, not elsewhere classified
X70Aw/READ3	Regional migrating osteoporosis	M818	Other osteoporosis without current pathological fracture
X70Cl/READ3	Intervertebral discitis	M4640	Discitis, unspecified, site unspecified
X70DB/READ3	Acquired deformity of the wrist / hand	M21949	Unspecified acquired deformity of hand, unspecified hand
X70Gv/READ3	Bacterial disease	A499	Bacterial infection, unspecified
X70JN/READ3	Multidermatomal herpes zoster infection	B027	Disseminated zoster
X70MK/READ3	Condylomata lata	A5131	Condyloma latum
X70Qo/READ3	Anal candidiasis	B3782	Candidal enteritis
X70Tk/READ3	Onchodermatitis	B731	Onchocerciasis without eye disease
X70w1/READ3	Food-induced anaphylactoid reaction	T7800XA	Anaphylactic reaction due to unspecified food, initial encounter
X75hn/READ3	Dendritic ulceration	B0052	Herpesviral keratitis
X75pa/READ3	Retraction pocket of tympanic membrane	H73899	Other specified disorders of tympanic membrane, unspecified ear
X76DD/READ3	Receding jaw	M2609	Other specified anomalies of jaw size
X76qb/READ3	Myokymia, hyperhydrosis, impaired muscle relaxation syndrome	M6289	Other specified disorders of muscle
X777q/READ3	Mitral cusp prolapse	I341	Nonrheumatic mitral (valve) prolapse
X77Bm/READ3	Aberrant premature complexes	I4940	Unspecified premature depolarization
X77nm/READ3	Hidradenoma	8402/0|D239	Other benign neoplasm of skin, unspecified	Yes
X77sZ/READ3	Congenital posterior polar cataract	Q120	Congenital cataract
X77wD/READ3	Mitral valve dysplasia	Q238	Other congenital malformations of aortic and mitral valves
X7825/READ3	Left anterior descending runs across right ventricular outflow tract	Q245	Malformation of coronary vessels
X785K/READ3	Preputial adhesions	N475	Adhesions of prepuce and glans penis
X78b5/READ3	Pleomorphic adenoma of lacrimal gland	8940/0|D3150	Benign neoplasm of unspecified lacrimal gland and duct	Yes
X78cP/READ3	Follicular thyroid carcinoma	8330/3|C73	Malignant neoplasm of thyroid gland	Yes
X78ef/READ3	Malignant tumour	C80	Malignant neoplasm without specification of site
X78ga/READ3	Carcinoma common bile duct	C240	Malignant neoplasm of extrahepatic bile duct
X78io/READ3	Teratoma of testis	9080/0|C6290	Malignant neoplasm of unspecified testis, unspecified whether descended or undescended	Yes
X78kg/READ3	Metastasis to soft tissue	C7989	Secondary malignant neoplasm of other specified sites
X78mJ/READ3	Carcinoma in situ of epidermal appendage	D049	Carcinoma in situ of skin, unspecified
X78O6/READ3	Tumour of descending colon	D124|C186	Benign neoplasm of descending colon|Malignant neoplasm of descending colon
X78PF/READ3	Tumour of ampulla of Vater	C241|D015|D376	Malignant neoplasm of ampulla of Vater|Carcinoma in situ of liver, gallbladder and bile ducts|Neoplasm of uncertain behavior of liver, gallbladder and bile ducts
X78QN/READ3	Small cell carcinoma of lung	8041/3|C3490	Malignant neoplasm of unspecified part of bronchus or lung	Yes
X78RR/READ3	Squamous cell carcinoma of skin	C4492	Squamous cell carcinoma of skin, unspecified
X78T4/READ3	Extramammary Paget's disease of skin	8542/3|C4490	Unspecified malignant neoplasm of skin, unspecified	Yes
X78V3/READ3	Common blue naevus of skin	8780/0|D229	Melanocytic nevi, unspecified	Yes
X78Wi/READ3	Serous papillary cystadenocarcinoma ovary	8460/3|C569	Malignant neoplasm of unspecified ovary	Yes
X78XG/READ3	Mature solid teratoma of ovary	9080/1|D279	Benign neoplasm of unspecified ovary	Yes
X78ZD/READ3	Tumour of renal pelvis	D4110	Neoplasm of uncertain behavior of unspecified renal pelvis
XA00t/READ3	Superficial avulsion wound	T148XXA	Other injury of unspecified body region, initial encounter
XA01O/READ3	Degloving injury of arm	S4980XA|S59809A|S6980XA	Other specified injuries of shoulder and upper arm, unspecified arm, initial encounter|Other specified injuries of unspecified elbow, initial encounter|Other specified injuries of unspecified wrist, hand and finger(s), initial encounter
XA04G/READ3	Laceration of brain	S06330A	Contusion and laceration of cerebrum, unspecified, without loss of consciousness, initial encounter
XA074/READ3	Oesophageal haematoma	K228	Other specified diseases of esophagus
XA09f/READ3	Traumatic ruptured bladder NOS	S3729XA	Other injury of bladder, initial encounter
XA0B9/READ3	Middle meningeal haemorrhage following injury	S064X0A	Epidural hemorrhage without loss of consciousness, initial encounter
XA0Bq/READ3	Tendon strain	T148XXA	Other injury of unspecified body region, initial encounter
XA0CN/READ3	Back sprain excluding lumbosacral	S335XXA	Sprain of ligaments of lumbar spine, initial encounter
XA0DC/READ3	Dislocation of patellofemoral joint	S83006A	Unspecified dislocation of unspecified patella, initial encounter
XA0Ds/READ3	Fracture dislocation of spine	S129XXA|S229XXA|S329XXA	Fracture of neck, unspecified, initial encounter|Fracture of bony thorax, part unspecified, initial encounter for closed fracture|Fracture of unspecified parts of lumbosacral spine and pelvis, initial encounter for closed fracture
XA0EI/READ3	Fracture dislocation of toe joint	S92919A|S92919B|S93119A	Unspecified fracture of unspecified toe(s), initial encounter for closed fracture|Unspecified fracture of unspecified toe(s), initial encounter for open fracture|Dislocation of interphalangeal joint of unspecified toe(s), initial encounter
XA0Ey/READ3	Sprain of ligament of finger	S63639A	Sprain of interphalangeal joint of unspecified finger, initial encounter
XA0Ft/READ3	Fracture of zygomatic process	S02402A|S02402B	Zygomatic fracture, unspecified side, initial encounter for closed fracture|Zygomatic fracture, unspecified side, initial encounter for open fracture
XA0GE/READ3	Closed fracture of axis without spinal cord lesion	S12101A	Unspecified nondisplaced fracture of second cervical vertebra, initial encounter for closed fracture
XA0GR/READ3	Fracture of neck of humerus	S42213A|S42213B	Unspecified displaced fracture of surgical neck of unspecified humerus, initial encounter for closed fracture|Unspecified displaced fracture of surgical neck of unspecified humerus, initial encounter for open fracture
XA0HA/READ3	Multiple pelvic fractures	S3282XA|S3282XB	Multiple fractures of pelvis without disruption of pelvic ring, initial encounter for closed fracture|Multiple fractures of pelvis without disruption of pelvic ring, initial encounter for open fracture
XA0IE/READ3	Broken teeth injury without complication	S025XXA|S025XXB	Fracture of tooth (traumatic), initial encounter for closed fracture|Fracture of tooth (traumatic), initial encounter for open fracture
Xa0kZ/READ3	Cerebral infarction	I639	Cerebral infarction, unspecified
Xa0lT/READ3	Disorder of mastoid	H7490	Unspecified disorder of middle ear and mastoid, unspecified ear
Xa0Pj/READ3	Tumour of soft tissue	D481	Neoplasm of uncertain behavior of connective and other soft tissue
Xa0Sy/READ3	B-cell lymphoma	C8510	Unspecified B-cell lymphoma, unspecified site
Xa0U5/READ3	Malignant lymphoma of testis	C8599	Non-Hodgkin lymphoma, unspecified, extranodal and solid organ sites
Xa13M/READ3	Heat-induced dermatosis	L590	Erythema ab igne [dermatitis ab igne]
Xa1fq/READ3	Arrhythmogenic right ventricular cardiomyopathy	I428	Other cardiomyopathies
Xa1jT/READ3	Gouty tophus of prepatellar bursa	M10069	Idiopathic gout, unspecified knee
Xa1mh/READ3	Fracture of the lateral humeral epicondyle	S42433A|S42433B	Displaced fracture (avulsion) of lateral epicondyle of unspecified humerus, initial encounter for closed fracture|Displaced fracture (avulsion) of lateral epicondyle of unspecified humerus, initial encounter for open fracture
Xa1nA/READ3	Strain of tendon of forearm, wrist, hand	S56919A	Strain of unspecified muscles, fascia and tendons at forearm level, unspecified arm, initial encounter
Xa1qB/READ3	Jejunal ulcer	K289	Gastrojejunal ulcer, unspecified as acute or chronic, without hemorrhage or perforation
Xa1vc/READ3	Crush fracture of thoracic vertebra	S22000A	Wedge compression fracture of unspecified thoracic vertebra, initial encounter for closed fracture
Xa1yK/READ3	Congenital abnormality of pharynx	Q388	Other congenital malformations of pharynx
Xa2DE/READ3	Injury of tongue	S0990XA	Unspecified injury of head, initial encounter
Xa2eR/READ3	Burn of palm	T23059A	Burn of unspecified degree of unspecified palm, initial encounter
Xa2I1/READ3	Superficial injury of sole of foot	S90929A	Unspecified superficial injury of unspecified foot, initial encounter
Xa2J6/READ3	Cat scratch - wound	W5503XA	Scratched by cat, initial encounter
Xa2l9/READ3	Laceration of hand	S61419A	Laceration without foreign body of unspecified hand, initial encounter
Xa2MZ/READ3	Insect bite of ear region	S00469A	Insect bite (nonvenomous) of unspecified ear, initial encounter
Xa2Nl/READ3	Incised wound	T148XXA	Other injury of unspecified body region, initial encounter
Xa2O5/READ3	Cut of hand	S61409A	Unspecified open wound of unspecified hand, initial encounter
Xa2SQ/READ3	Human bite of face	S0185XA	Open bite of other part of head, initial encounter
Xa2Tq/READ3	Dog bite of foot	W540XXA	Bitten by dog, initial encounter
Xa2UL/READ3	Animal bite of wrist	S61559A	Open bite of unspecified wrist, initial encounter
Xa34E/READ3	Squamous cell carcinoma of skin of cheek	C44329	Squamous cell carcinoma of skin of other parts of face
Xa3A3/READ3	Injury of lateral cutaneous nerve of thigh	S7420XA	Injury of cutaneous sensory nerve at hip and thigh level, unspecified leg, initial encounter
Xa3ea/READ3	Goitre, non-toxic NOS	E049	Nontoxic goiter, unspecified
Xa3fb/READ3	External haemorrhoids - other	K648	Other hemorrhoids
Xa3fZ/READ3	Polyarteritis nodosa NOS	M300	Polyarteritis nodosa
Xa3gk/READ3	Ganglion/synovial cyst - hip	M67459|M71359	Ganglion, unspecified hip|Other bursal cyst, unspecified hip
Xa3hf/READ3	Fracture of phalanx of finger/thumb NOS	S62609A|S62609B	Fracture of unspecified phalanx of unspecified finger, initial encounter for closed fracture|Fracture of unspecified phalanx of unspecified finger, initial encounter for open fracture
Xa3i5/READ3	Superficial injury arm NOS	S40929A	Unspecified superficial injury of unspecified upper arm, initial encounter
Xa3XI/READ3	Laceration of tongue	S01512A	Laceration without foreign body of oral cavity, initial encounter
Xa410/READ3	Neuralgia/neuritis - forearm	M792	Neuralgia and neuritis, unspecified
Xa5dm/READ3	Analgesic allergy	Z886	Allergy status to analgesic agent
Xa5et/READ3	Nizatidine allergy	Z888	Allergy status to other drugs, medicaments and biological substances
Xa5gw/READ3	Hydroxycarbamide allergy	Z888	Allergy status to other drugs, medicaments and biological substances
Xa5jx/READ3	Non-cardioselective beta-blocker allergy	Z888	Allergy status to other drugs, medicaments and biological substances
Xa5m9/READ3	H1 antihistamine allergy	Z888	Allergy status to other drugs, medicaments and biological substances
Xa5oD/READ3	Gold allergy	Z888	Allergy status to other drugs, medicaments and biological substances
Xa5r4/READ3	Phenol allergy	Z883	Allergy status to other anti-infective agents
Xa5se/READ3	Piperacillin allergy	Z880	Allergy status to penicillin
Xa5tk/READ3	Tetracyclines group allergy	Z881	Allergy status to other antibiotic agents
Xa5vH/READ3	Hydrocortisone allergy	Z888	Allergy status to other drugs, medicaments and biological substances
Xa5z6/READ3	Multivitamin and mineral preparations allergy	Z888	Allergy status to other drugs, medicaments and biological substances
Xa61Y/READ3	Nicorandil allergy	Z888	Allergy status to other drugs, medicaments and biological substances
Xa6qA/READ3	Digital nerve lesion	G5680	Other specified mononeuropathies of unspecified upper limb
Xa6Yr/READ3	Axillary vein thrombosis	I82A19	Acute embolism and thrombosis of unspecified axillary vein
Xa7lg/READ3	Tonsillar adenitis	I881	Chronic lymphadenitis, except mesenteric
Xa7m3/READ3	Septic finger	L03019	Cellulitis of unspecified finger
Xa7nf/READ3	Intertrigo of abdominal skin fold	L304	Erythema intertrigo
Xa7R0/READ3	Attic retraction pocket of tympanic membrane	H73899	Other specified disorders of tympanic membrane, unspecified ear
Xa85o/READ3	Bacterial infection by site	A499	Bacterial infection, unspecified
Xa8Ei/READ3	Large bowel adhesions	K5650	Intestinal adhesions [bands], unspecified as to partial versus complete obstruction
Xa97n/READ3	Louse infestation	B852	Pediculosis, unspecified
Xa9AA/READ3	Plasmacytoma - disorder	C9030	Solitary plasmacytoma not having achieved remission
Xa9BE/READ3	Anterior interosseous nerve entrapment	G5680	Other specified mononeuropathies of unspecified upper limb
Xa9Bw/READ3	Pneumoconiosis	J64	Unspecified pneumoconiosis
Xa9CJ/READ3	Vaginal wall prolapse	N8189	Other female genital prolapse
Xa9Fb/READ3	Pulmonary arteriovenous malformation	Q2572	Congenital pulmonary arteriovenous malformation
Xaa1N/READ3	Clinical stage A chronic lymphocytic leukaemia	C9110	Chronic lymphocytic leukemia of B-cell type not having achieved remission
Xaagc/READ3	Carditis due to rheumatic fever	I019	Acute rheumatic heart disease, unspecified
XaAzi/READ3	Acute non-Q wave infarction	I214	Non-ST elevation (NSTEMI) myocardial infarction
XaB1Y/READ3	Haematoma of temporal region	S0083XA	Contusion of other part of head, initial encounter
XaB5O/READ3	Infected femoropopliteal graft	T827XXA	Infection and inflammatory reaction due to other cardiac and vascular devices, implants and grafts, initial encounter
XaBA5/READ3	Osteosarcoma of bone	9180/3|C419	Malignant neoplasm of bone and articular cartilage, unspecified	Yes
XaBCy/READ3	Ataxic nystagmus	H5509	Other forms of nystagmus
XaBE9/READ3	Basal pneumonia due to unspecified organism	J181	Lobar pneumonia, unspecified organism
XabiP/READ3	Irritable bowel syndrome characterised by constipation	K581	Irritable bowel syndrome with constipation
XaBMa/READ3	MRSA infection of postoperative wound	T8140XA|A4902	Infection following a procedure, unspecified, initial encounter|Methicillin resistant Staphylococcus aureus infection, unspecified site
XaBsb/READ3	Persistent hyaloid artery	Q140	Congenital malformation of vitreous humor
XaBZR/READ3	Collapse of thoracic vertebra	M4854XA	Collapsed vertebra, not elsewhere classified, thoracic region, initial encounter for fracture
XaC1P/READ3	Cutaneous larva migrans NOS	B769	Hookworm disease, unspecified
XacFq/READ3	Cognitive communication disorder	R41841	Cognitive communication deficit
Xacza/READ3	Pseudophakia right eye	Z961	Presence of intraocular lens
XaDc3/READ3	Bacterial septicaemia	A419	Sepsis, unspecified organism
XaDcY/READ3	Viral ear infection	H679	Otitis media in diseases classified elsewhere, unspecified ear
XaDtM/READ3	Cyst of tendon sheath	M6740	Ganglion, unspecified site
XaE01/READ3	Empyema	J869	Pyothorax without fistula
XaE5a/READ3	Diabetic vitreous haemorrhage	H4310|E1039|E1139	Vitreous hemorrhage, unspecified eye|Type 1 diabetes mellitus with other diabetic ophthalmic complication|Type 2 diabetes mellitus with other diabetic ophthalmic complication
XaE6M/READ3	Punctate inner choroidopathy	H3090	Unspecified chorioretinal inflammation, unspecified eye
XaEei/READ3	Iliac artery occlusion	I745	Embolism and thrombosis of iliac artery
XaEGZ/READ3	Ulcer of eyelid	H01019	Ulcerative blepharitis unspecified eye, unspecified eyelid
XaEJZ/READ3	Varicose veins of leg in short saphenous vein distribution with eczema	I8310	Varicose veins of unspecified lower extremity with inflammation
XaEVm/READ3	Post-traumatic uveitis	H209	Unspecified iridocyclitis
XaF7p/READ3	Pseudophakic retinal detachment	H338	Other retinal detachments
XaF9N/READ3	Acute anterior uveitis	H2000	Unspecified acute and subacute iridocyclitis
XaFmL/READ3	Type I diabetes mellitus with arthropathy	E10610|E10618	Type 1 diabetes mellitus with diabetic neuropathic arthropathy|Type 1 diabetes mellitus with other diabetic arthropathy
XaFro/READ3	Metastasis from malignant tumour of colon	C189|C799	Malignant neoplasm of colon, unspecified|Secondary malignant neoplasm of unspecified site
XaFzu/READ3	Malignant neoplasm of bone	C419	Malignant neoplasm of bone and articular cartilage, unspecified
XaINM/READ3	Exacerbation of eczema	L309	Dermatitis, unspecified
XaIt4/READ3	Benign paraproteinaemia	D892	Hypergammaglobulinemia, unspecified
XaJ9H/READ3	New York Heart Association classification - class II	I5022	Chronic systolic (congestive) heart failure
XaJX0/READ3	Acute posterolateral myocardial infarction	I2129	ST elevation (STEMI) myocardial infarction involving other sites
XaKya/READ3	Gastric angiodysplasia	K31819	Angiodysplasia of stomach and duodenum without bleeding
XaLHJ/READ3	Chronic kidney disease stage 4	N184	Chronic kidney disease, stage 4 (severe)
XaN4a/READ3	Very severe chronic obstructive pulmonary disease	J441	Chronic obstructive pulmonary disease with (acute) exacerbation
XaO3u/READ3	Chronic kidney disease stage 3 without proteinuria	N1830	Chronic kidney disease, stage 3 unspecified
XaOYV/READ3	Recurrent pulmonary embolism	I2782	Chronic pulmonary embolism
XaQbN/READ3	Dysthyroid exophthalmos	E0500|H05249	Thyrotoxicosis with diffuse goiter without thyrotoxic crisis or storm|Constant exophthalmos, unspecified eye
XaR4b/READ3	Lymphoedema of leg	I890|Q820	Lymphedema, not elsewhere classified|Hereditary lymphedema
XaREU/READ3	Aspergillus bronchitis	B441	Other pulmonary aspergillosis
XaXD2/READ3	Prolapsing internal haemorrhoids requiring manual reduction	K648	Other hemorrhoids
XaYbd/READ3	Sepsis due to Streptococcus	A409	Streptococcal sepsis, unspecified
XaZat/READ3	Chronic sialosis of parotid gland	K118	Other diseases of salivary glands
XaZuB/READ3	Severe sensorineural hearing loss	H905	Unspecified sensorineural hearing loss
XE0a6/READ3	Tooth position anomaly	M2630	Unspecified anomaly of tooth position of fully erupted tooth or teeth
XE0ao/READ3	Non-infective gastroenteritis NOS	K529	Noninfective gastroenteritis and colitis, unspecified
XE0b3/READ3	Other intestine disorders	K6389	Other specified diseases of intestine
XE0bZ/READ3	(Tooth hard tissue disease NOS) or (edentulous) or (overbite) or (teething)	K039	Disease of hard tissues of teeth, unspecified
XE0d9/READ3	(Liver/biliary/pancreas+GIT NOS) or (biliary disease) or (gallbladder disease) or (liver disease)	K70-K77|K80-K87	Diseases of liver (K70-K77)|Disorders of gallbladder, biliary tract and pancreas (K80-K87)
XE0dv/READ3	Littre's gland abscess	N340	Urethral abscess
XE0eG/READ3	Male genital haemorrhage NOS	N501	Vascular disorders of male genital organs
XE0eu/READ3	Menstruation disorder NOS	N939	Abnormal uterine and vaginal bleeding, unspecified
XE0fR/READ3	Kidney cyst (& [acquired])	N281	Cyst of kidney, acquired
XE0gV/READ3	Polyp: [endometrial/uterine NOS] or [endometrial]	N840	Polyp of corpus uteri
XE0Qw/READ3	Whooping cough	A3790	Whooping cough, unspecified species without pneumonia
XE0Rr/READ3	Tabes dorsalis	A5211	Tabes dorsalis
XE0TC/READ3	(Actinomycosis (& [infections]) or (erythrasma)	A429	Actinomycosis, unspecified
XE0Ug/READ3	Hypertensive renal disease NOS	I129	Hypertensive chronic kidney disease with stage 1 through stage 4 chronic kidney disease, or unspecified chronic kidney disease
XE0V1/READ3	Secondary cardiomyopathy NOS	I429	Cardiomyopathy, unspecified
XE0vj/READ3	Incomplete legal abortion	O0480	(Induced) termination of pregnancy with unspecified complications
XE0vv/READ3	Unspecified renal disease in pregnancy	O26839	Pregnancy related renal disease, unspecified trimester
XE0wn/READ3	Rhesus isoimmunisation in pregnancy	O360	Maternal care for rhesus isoimmunization
XE0x8/READ3	Obstetric trauma damaging pelvic joints and ligaments	O716	Obstetric damage to pelvic joints and ligaments
XE0Xo/READ3	Acute laryngotracheitis	J042	Acute laryngotracheitis
XE0Yg/READ3	Other diseases of respiratory system NEC	J988	Other specified respiratory disorders
XE0Yx/READ3	Upper respiratory disease (& upper)	J399	Disease of upper respiratory tract, unspecified
XE0ZR/READ3	Asthma: [intrinsic] or [late onset]	J45909	Unspecified asthma, uncomplicated
XE10C/READ3	Autoimmune thyroiditis	E063	Autoimmune thyroiditis
XE10y/READ3	Protein-calorie malnutrition NOS	E46	Unspecified protein-calorie malnutrition
XE11t/READ3	Other hyperalimentation	E678	Other specified hyperalimentation
XE13b/READ3	Deficiency anaemias	D50-D53	Nutritional anemias (D50-D53)
XE140/READ3	Anaemia unspecified	D649	Anemia, unspecified
XE159/READ3	Nervous system and sense organ diseases	G00-G99	Diseases of the nervous system
XE15u/READ3	Other background retinopathy	H3500	Unspecified background retinopathy
XE16i/READ3	Contact or allergic eyelid dermatitis	H01119	Allergic dermatitis of unspecified eye, unspecified eyelid
XE170/READ3	Scleritis and episcleritis	H15009|H15109	Unspecified scleritis, unspecified eye|Unspecified episcleritis, unspecified eye
XE17t/READ3	(Hereditary spastic paraplegia) or (spinicerebellar disease NOS)	G114	Hereditary spastic paraplegia
XE19B/READ3	(Corneal scar &/or opacity) or (recurrent corneal erosion)	H179	Unspecified corneal scar and opacity
XE1a4/READ3	Developmental expressive language disorder	F801	Expressive language disorder
XE1An/READ3	Seborrhoeic dermatitis	L219	Seborrheic dermatitis, unspecified
XE1AZ/READ3	Cellulitis and abscess of hand unspecified	L03119|L02519	Cellulitis of unspecified part of limb|Cutaneous abscess of unspecified hand
XE1bI/READ3	Sleep disorders (& [insomnia] or [nightmares] or [sleepwalking (& somnambulism)])	F519	Sleep disorder not due to a substance or known physiological condition, unspecified
XE1BW/READ3	Hypertrophic cicatrix	L910	Hypertrophic scar
XE1CQ/READ3	(Psoriasis NOS) or (guttate psoriasis) or (parapsoriasis)	L409|L404|L419	Psoriasis, unspecified|Guttate psoriasis|Parapsoriasis, unspecified
XE1Dh/READ3	Transient arthropathy of hip	M12859	Other specific arthropathies, not elsewhere classified, unspecified hip
XE1DX/READ3	Localised, secondary osteoarthritis of the pelvic region and thigh	M1929	Secondary osteoarthritis, other specified site
XE1EQ/READ3	Joint effusion of the lower leg	M25476|M25469	Effusion, unspecified foot|Effusion, unspecified knee
XE1F2/READ3	Disc disorder with myelopathy	M5106|M5000	Intervertebral disc disorders with myelopathy, lumbar region|Cervical disc disorder with myelopathy, unspecified cervical region
XE1FM/READ3	Rotator cuff syndrome, unspecified	M75100	Unspecified rotator cuff tear or rupture of unspecified shoulder, not specified as traumatic
XE1G2/READ3	Perthe's disease	M9110	Juvenile osteochondrosis of head of femur [Legg-Calve-Perthes], unspecified leg
XE1GQ/READ3	Postural kyphosis	M4000	Postural kyphosis, site unspecified
XE1Hq/READ3	(Patellar tendinitis) or (Pellegrini-Stieda syndrome)	M7650|M7640	Patellar tendinitis, unspecified knee|Tibial collateral bursitis [Pellegrini-Stieda], unspecified leg
XE1Iy/READ3	(Juvenile osteochondritis leg/foot) or (Osgood schlatter's disease) or (Sever's disease)	M9270|M92529|M9260	Juvenile osteochondrosis of metatarsus, unspecified foot|Juvenile osteochondrosis of tibia tubercle, unspecified leg|Juvenile osteochondrosis of tarsus, unspecified ankle
XE1Ka/READ3	Single lung cyst	Q330	Congenital cystic lung
XE1kR/READ3	Fracture of malar or maxillary bones, closed	S02400|S02401	Malar fracture, unspecified side|Maxillary fracture, unspecified side
XE1l2/READ3	Multiple fractures involving both upper limbs, and upper limb with rib(s) and sternum	T07XXXA	Unspecified multiple injuries, initial encounter
XE1lk/READ3	Closed traumatic dislocation of sternum	S2329XA	Dislocation of other parts of thorax, initial encounter
XE1Lu/READ3	Acrocephalosyndactyly	Q870	Congenital malformation syndromes predominantly affecting facial appearance
XE1MK/READ3	Ichthyosiform erythroderma	Q803	Congenital bullous ichthyosiform erythroderma
XE1MW/READ3	Integument anomalies NOS	Q849	Congenital malformation of integument, unspecified
XE1nO/READ3	Contusion, finger, unspecified	S6000XA	Contusion of unspecified finger without damage to nail, initial encounter
XE1OQ/READ3	Other congenital anomalies	Q899	Congenital malformation, unspecified
XE1q1/READ3	Sprained upper leg (& [thigh])	S76919A	Strain of unspecified muscles, fascia and tendons at thigh level, unspecified thigh, initial encounter
XE1rP/READ3	Bruise fingers &/or thumb (& [subungual haematoma])	S6010XA	Contusion of unspecified finger with damage to nail, initial encounter
XE1UW/READ3	Placental infarct	O43819	Placental infarction, unspecified trimester
XE1vW/READ3	Malignant tumour of rectum	C20	Malignant neoplasm of rectum
XE1wN/READ3	Neoplasm of uncertain behaviour of breast	D4860	Neoplasm of uncertain behavior of unspecified breast
XE1Xv/READ3	Delirium	R410	Disorientation, unspecified
XE1YE/READ3	Neurotic disorder NOS	F489	Nonpsychotic mental disorder, unspecified
XE1YT/READ3	Cannabis type drug dependence	F1229	Cannabis dependence with unspecified cannabis-induced disorder
XE1ZF/READ3	[X]Mental and behavioural disorders due to use of alcohol: psychotic disorder	F10959	Alcohol use, unspecified with alcohol-induced psychotic disorder, unspecified
XE1zT/READ3	Ca cervix uteri NOS	C539	Malignant neoplasm of cervix uteri, unspecified
XE20t/READ3	Other endocrine benign tumour	D357	Benign neoplasm of other specified endocrine glands
XE2b8/READ3	Schizoaffective disorder, mixed type	F250	Schizoaffective disorder, bipolar type
XE2nP/READ3	Deformity of talus	M216X9	Other acquired deformities of unspecified foot
XE2oo/READ3	Traumatic blister of ankle, infected	S90529	Blister (nonthermal), unspecified ankle
XE2Q8/READ3	Cerebral palsy	G809	Cerebral palsy, unspecified
XE2QR/READ3	Maternal rubella in pregnancy, childbirth and the puerperium	O98519	Other viral diseases complicating pregnancy, unspecified trimester
XE2RT/READ3	Chronic rhinitis (& ozaena)	J310	Chronic rhinitis
XE2ut/READ3	Nephroptosis	N2883	Nephroptosis
XE2vZ/READ3	Benign neoplasm of skin of ear and external auditory meatus	D2320	Other benign neoplasm of skin of unspecified ear and external auricular canal
XM01b/READ3	Wound infection	T8141|L089	Infection following a procedure, superficial incisional surgical site|Local infection of the skin and subcutaneous tissue, unspecified
XM09U/READ3	Hypoxia	R0902	Hypoxemia
XM0mP/READ3	Perinatal thrombocytopenia	P610	Transient neonatal thrombocytopenia
XM0rz/READ3	Influenza-like illness	J111	Influenza due to unidentified influenza virus with other respiratory manifestations
XM0uR/READ3	Lumbar disc lesion	M5186	Other intervertebral disc disorders, lumbar region
XM0wG/READ3	Open wound of abdominal wall	S31109A	Unspecified open wound of abdominal wall, unspecified quadrant without penetration into peritoneal cavity, initial encounter
XM0xF/READ3	Subungual haematoma, hand	L608	Other nail disorders
XM1C7/READ3	Shock, unspecified	R579	Shock, unspecified
XM1Ne/READ3	Closed fracture of femur, subcapital	S72019A	Unspecified intracapsular fracture of unspecified femur, initial encounter for closed fracture
XM1P5/READ3	Fourchette tear	O700	First degree perineal laceration during delivery
XM1Qc/READ3	Tension pneumatocele	J984	Other disorders of lung
XSBjq/READ3	Open wound of limb	S41|S51|S61|S71|S81|S91	Open wound of shoulder and upper arm|Open wound of elbow and forearm|Open wound of wrist, hand and fingers|Open wound of hip and thigh|Open wound of knee and lower leg|Open wound of ankle, foot and toes
XSEaM/READ3	Unexpected death	R99	Ill-defined and unknown cause of mortality
Zw047/READ3	[Q] Spondylolisthesis grade 2	M4310	Spondylolisthesis, site unspecified
A04../READ2	Other bacterial food poisoning	A059	Bacterial foodborne intoxication, unspecified
A0762/READ2	Enteritis due to rotavirus	A080	Rotaviral enteritis
A100./READ2	Primary tuberculous complex	A157	Primary respiratory tuberculosis
A13z./READ2	Tuberculosis of central nervous system NOS	A179	Tuberculosis of nervous system, unspecified
A1800/READ2	Acute miliary tuberculosis of a single specified site	A190	Acute miliary tuberculosis of a single specified site
A340./READ2	Streptococcal sore throat	J020	Streptococcal pharyngitis
A3840/READ2	Gram negative septicaemia NOS	A4150	Gram-negative sepsis, unspecified
A3B12/READ2	Panton-Valentine leucocidin associated staphylococcus aureus infection	A4901|A4902	Methicillin susceptible Staphylococcus aureus infection, unspecified site|Methicillin resistant Staphylococcus aureus infection, unspecified site
A3By3/READ2	Mycoplasma infection	A493	Mycoplasma infection, unspecified site
A42z./READ2	Viral meningitis NOS	A879	Viral meningitis, unspecified
A5324/READ2	Herpes zoster ophthalmicus	B0230	Zoster ocular disease, unspecified
A5443/READ2	Herpes simplex disciform keratitis	B0052	Herpesviral keratitis
A60../READ2	Yellow fever	A959	Yellow fever, unspecified
A709./READ2	Viral hepatitis without hepatic coma	B199	Unspecified viral hepatitis without hepatic coma
A771./READ2	Epidemic keratoconjunctivitis	B300	Keratoconjunctivitis due to adenovirus
A785X/READ2	Cytomegaloviral disease, unspecified	B259	Cytomegaloviral disease, unspecified
A79y./READ2	Other specific viral infection	B338	Other specified viral diseases
A8710/READ2	Lyme disease	A6920	Lyme disease, unspecified
A9820/READ2	Chronic gonococcal bartholinitis	A541	Gonococcal infection of lower genitourinary tract with periurethral and accessory gland abscess
AA23./READ2	Hyperkeratosis due to yaws	A663	Hyperkeratosis of yaws
AB12./READ2	Tinea blanca	B362	White piedra
AB2y1/READ2	Candidal otitis externa	B3784	Candidal otitis externa
AC33./READ2	Unspecified taeniasis	B689	Taeniasis, unspecified
AD1../READ2	Trichomoniasis - trichomonas	A599	Trichomoniasis, unspecified
AD63./READ2	Pneumocystosis	B59	Pneumocystosis
AyuB0/READ2	[X]Other specified acute viral hepatitis	B178	Other specified acute viral hepatitis
B054./READ2	Malignant neoplasm of uvula	C052	Malignant neoplasm of uvula
B105./READ2	Malignant neoplasm of lower third of oesophagus	C155	Malignant neoplasm of lower third of esophagus
B136./READ2	Malignant neoplasm of ascending colon	C182	Malignant neoplasm of ascending colon
B170./READ2	Malignant neoplasm of head of pancreas	C250	Malignant neoplasm of head of pancreas
B21z./READ2	Malignant neoplasm of larynx NOS	C329	Malignant neoplasm of larynx, unspecified
B30../READ2	Malignant neoplasm of bone and articular cartilage	C419	Malignant neoplasm of bone and articular cartilage, unspecified
B3121/READ2	Malignant neoplasm of connective and soft tissue of thigh and upper leg	C4920	Malignant neoplasm of connective and soft tissue of unspecified lower limb, including hip
B3258/READ2	Malignant melanoma of chest wall	C4359	Malignant melanoma of other part of trunk
B3322/READ2	Malignant neoplasm of pinna NEC	C44201	Unspecified malignant neoplasm of skin of unspecified ear and external auricular canal
B3379/READ2	Malignant neoplasm of skin of great toe	C44701	Unspecified malignant neoplasm of skin of unspecified lower limb, including hip
B4.../READ2	Malignant neoplasm of genitourinary organ	C51-C58|C60-C63|C64-C68	Malignant neoplasms of female genital organs|Malignant neoplasms of male genital organs|Malignant neoplasms of urinary tract
B454./READ2	Malignant neoplasm of vulva unspecified	C519	Malignant neoplasm of vulva, unspecified
B4A00/READ2	Hypernephroma	8312/3|C649	Malignant neoplasm of unspecified kidney, except renal pelvis	Yes
B521./READ2	Malignant neoplasm of cerebral meninges	C700	Malignant neoplasm of cerebral meninges
B56../READ2	Secondary and unspecified malignant neoplasm of lymph nodes	C779	Secondary and unspecified malignant neoplasm of lymph node, unspecified
B583z/READ2	Secondary malignant neoplasm of brain or spinal cord NOS	C7931	Secondary malignant neoplasm of brain
B613./READ2	Hodgkin's disease, lymphocytic-histiocytic predominance	C8100	Nodular lymphocyte predominant Hodgkin lymphoma, unspecified site
B627G/READ2	Mediastinal (thymic) large B-cell lymphoma	C8520	Mediastinal (thymic) large B-cell lymphoma, unspecified site
B6302/READ2	Plasmacytoma NOS	C9030	Solitary plasmacytoma not having achieved remission
B68z./READ2	Leukaemia NOS	C9590	Leukemia, unspecified not having achieved remission
B7045/READ2	Benign neoplasm of soft palate	D1039	Benign neoplasm of other parts of mouth
B7142/READ2	Benign neoplasm of anal canal	D129	Benign neoplasm of anus and anal canal
B7304/READ2	Benign neoplasm of temporal bone	D164	Benign neoplasm of bones of skull and face
B7412/READ2	Lipoma of anterior chest wall	D171	Benign lipomatous neoplasm of skin and subcutaneous tissue of trunk
B7522/READ2	Benign neoplasm of connective and soft tissue of knee NEC	D2120	Benign neoplasm of connective and other soft tissue of unspecified lower limb, including hip
B7652/READ2	Benign neoplasm of skin of chest	D235	Other benign neoplasm of skin of trunk
B7686/READ2	Melanocytic naevi of upper limb, including shoulder	D2260	Melanocytic nevi of unspecified upper limb, including shoulder
B7A../READ2	Benign neoplasm of ovary	D279	Benign neoplasm of unspecified ovary
B7E../READ2	Benign neoplasms of eye	D3190	Benign neoplasm of unspecified part of unspecified eye
B7H21/READ2	Benign neoplasm of Rathke's pouch	D352	Benign neoplasm of pituitary gland
B803./READ2	Carcinoma in situ of colon	D010	Carcinoma in situ of colon
B8108/READ2	Carcinoma in situ of vocal fold - glottis	D020	Carcinoma in situ of larynx
B8310/READ2	Carcinoma in situ of endocervix	D060	Carcinoma in situ of endocervix
B8z../READ2	Carcinoma in situ NOS	D099	Carcinoma in situ, unspecified
B9162/READ2	Neoplasm of uncertain behaviour of scrotum	D408	Neoplasm of uncertain behavior of other specified male genital organs
B9379/READ2	5Q minus syndrome	D46C	Myelodysplastic syndrome with isolated del(5q) chromosomal abnormality
BB1../READ2	[M]Epithelial neoplasms NOS	801-804|C80	Malignant neoplasm without specification of site	Yes
BB2B./READ2	[M]Squamous cell carcinoma, metastatic NOS	8070/6|C800	Disseminated malignant neoplasm, unspecified	Yes
BB40./READ2	[M]Transitional cell papilloma NOS	8120/0|D369	Benign neoplasm, unspecified site	Yes
BB5a0/READ2	[M]Renal cell carcinoma	8312/3|C649	Malignant neoplasm of unspecified kidney, except renal pelvis	Yes
BB5h3/READ2	[M]Adrenal cortical adenoma, heavily pigmented variant	8372/0|D3500	Benign neoplasm of unspecified adrenal gland	Yes
BB5Rz/READ2	[M]Carcinoid tumours NOS	8240/3|D489	Neoplasm of uncertain behavior, unspecified	Yes
BB64./READ2	[M]Eccrine spiradenoma	8403/0|D239	Other benign neoplasm of skin, unspecified	Yes
BB83./READ2	[M]Pseudomyxoma peritonei	8480/6|C786	Secondary malignant neoplasm of retroperitoneum and peritoneum	Yes
BBa0./READ2	[M]Craniopharyngioma	9350/1|D444	Neoplasm of uncertain behavior of craniopharyngeal duct	Yes
BBc6./READ2	[M]Ganglioglioma	9505/1|D489	Neoplasm of uncertain behavior, unspecified	Yes
BBe0./READ2	[M]Neurofibroma NOS	9540/0|D3610	Benign neoplasm of peripheral nerves and autonomic nervous system, unspecified	Yes
BBEK./READ2	[M]Compound naevus	8760/0|D229	Melanocytic nevi, unspecified	Yes
BBG6./READ2	[M]Fascial fibroma	8813/0|D219	Benign neoplasm of connective and other soft tissue, unspecified	Yes
BBj1./READ2	[M]Hodgkin's disease, lymphocytic predominance	C8100	Nodular lymphocyte predominant Hodgkin lymphoma, unspecified site
BBK2./READ2	[M]Myoma and myosarcoma	8895/0|D219|8895/3|C499	Benign neoplasm of connective and other soft tissue, unspecified|Malignant neoplasm of connective and soft tissue, unspecified	Yes
BBM5./READ2	[M]Serous adenofibroma	9014/0|D279	Benign neoplasm of unspecified ovary	Yes
BBQ70/READ2	[M]Teratoma, benign	9080/0|D369	Benign neoplasm, unspecified site	Yes
BBs0./READ2	[M]Polycythaemia vera	D45	Polycythemia vera
BBV0./READ2	[M]Osteoma NOS	9180/0|D169	Benign neoplasm of bone and articular cartilage, unspecified	Yes
ByuC7/READ2	[X]Secondary malignant neoplasm of other specified sites	C7989	Secondary malignant neoplasm of other specified sites
C021./READ2	Toxic uninodular goitre	E0510	Thyrotoxicosis with toxic single thyroid nodule without thyrotoxic crisis or storm
C047./READ2	Subclinical hypothyroidism	E038	Other specified hypothyroidism
C1001/READ2	Diabetes mellitus, adult onset, with no mention of complication	E119	Type 2 diabetes mellitus without complications
C1097/READ2	Non-insulin dependent diabetes mellitus - poor control	E1165	Type 2 diabetes mellitus with hyperglycemia
C10F0/READ2	Type 2 diabetes mellitus with renal complications	E112	Type 2 diabetes mellitus with kidney complications
C10z./READ2	Diabetes mellitus with unspecified complication	E108|E118	Type 1 diabetes mellitus with unspecified complications|Type 2 diabetes mellitus with unspecified complications
C130./READ2	Gigantism and acromegaly	E220	Acromegaly and pituitary gigantism
C1501/READ2	Iatrogenic Cushing's syndrome	E242	Drug-induced Cushing's syndrome
C1631/READ2	Secondary ovarian failure	E2839	Other primary ovarian failure
C1zz./READ2	Endocrine disorder NOS	E349	Endocrine disorder, unspecified
C291z/READ2	Other specified vitamin deficiency NOS	E568	Deficiency of other vitamins
C3131/READ2	Lactose intolerance	E739	Lactose intolerance, unspecified
C324./READ2	Hyperlipidaemia NOS	E785	Hyperlipidemia, unspecified
C3320/READ2	Cryoglobulinaemic purpura	D891	Cryoglobulinemia
C3510/READ2	Hepatolenticular degeneration (Wilson's disease)	E8301	Wilson's disease
C3627/READ2	Ketoacidaemia NEC	E872	Acidosis
C3738/READ2	Familial periodic fever	M041	Periodic fever syndromes
C380./READ2	Obesity	E669	Obesity, unspecified
Cyu2./READ2	[X]Diabetes mellitus	E08-E13	Diabetes mellitus (E08-E13)
D011./READ2	Other vitamin B12 deficiency anaemias	D518	Other vitamin B12 deficiency anemias
D1048/READ2	Beta minor thalassaemia	D563	Thalassemia minor
D21../READ2	Other and unspecified anaemias	D649	Anemia, unspecified
D3050/READ2	Haemorrhagic disorder due to antithrombinaemia	D68318	Other hemorrhagic disorder due to intrinsic circulating anticoagulants, antibodies, or inhibitors
D314y/READ2	Other specified secondary thrombocytopenia	D6959	Other secondary thrombocytopenia
D4035/READ2	Hypereosinophilic syndrome	D72119	Hypereosinophilic syndrome [HES], unspecified
D416./READ2	Familial polycythaemia	D750	Familial erythrocytosis
E0021/READ2	Senile dementia with depression	F0390	Unspecified dementia without behavioral disturbance
E031z/READ2	Subacute confusional state NOS	F05	Delirium due to known physiological condition
E1070/READ2	Unspecified schizo-affective schizophrenia	F259	Schizoaffective disorder, unspecified
E1130/READ2	Recurrent major depressive episodes, unspecified	F339	Major depressive disorder, recurrent, unspecified
E1176/READ2	Unspecified bipolar affective disorder, in full remission	F3170	Bipolar disorder, currently in remission, most recent episode unspecified
E1z../READ2	Non-organic psychosis NOS	F29	Unspecified psychosis not due to a substance or known physiological condition
E2022/READ2	Agoraphobia without mention of panic attacks	F4002	Agoraphobia without panic disorder
E20z./READ2	Neurotic disorder NOS	F489	Nonpsychotic mental disorder, unspecified
E21y2/READ2	Borderline personality disorder	F603	Borderline personality disorder
E22y./READ2	Other psychosexual disorders	F66	Other sexual disorders
E244./READ2	Amphetamine or other psychostimulant dependence	F1520	Other stimulant dependence, uncomplicated
E2570/READ2	Nondependent amphetamine or psychostimulant abuse, unspecified	F1510	Other stimulant abuse, uncomplicated
E270./READ2	Stammering or stuttering	F8081	Childhood onset fluency disorder
E2752/READ2	Pica	F5089	Other specified eating disorder
E292./READ2	Adjustment reaction with predominant disturbance of other emotions	F4325	Adjustment disorder with mixed disturbance of emotions and conduct
E2C11/READ2	Solitary stealing	F632	Kleptomania
E2F4./READ2	Coordination disorder (dyspraxia)	F82	Specific developmental disorder of motor function
Eu025/READ2	[X]Lewy body dementia	G3183	Dementia with Lewy bodies
Eu106/READ2	[X]Mental and behavioural disorders due to use of alcohol: amnesic syndrome	F1096	Alcohol use, unspecified with alcohol-induced persisting amnestic disorder
Eu23./READ2	[X]Acute and transient psychotic disorders	F23	Brief psychotic disorder
Eu316/READ2	[X]Bipolar affective disorder, current episode mixed	F3160	Bipolar disorder, current episode mixed, unspecified
Eu333/READ2	[X]Recurrent depressive disorder, current episode severe with psychotic symptoms	F333	Major depressive disorder, recurrent, severe with psychotic symptoms
Eu411/READ2	[X]Generalized anxiety disorder	F411	Generalized anxiety disorder
Eu453/READ2	[X]Somatoform autonomic dysfunction	F458	Other somatoform disorders
Eu520/READ2	[X]Lack or loss of sexual desire	F520	Hypoactive sexual desire disorder
Eu60z/READ2	[X]Personality disorder, unspecified	F609	Personality disorder, unspecified
Eu840/READ2	[X]Childhood autism	F840	Autistic disorder
F010./READ2	Meningitis due to fungal organisms	G038	Meningitis due to other specified causes
F034H/READ2	Post hepatitis A vaccination encephalitis	G0402	Postimmunization acute disseminated encephalitis, myelitis and encephalomyelitis
F1100/READ2	Alzheimer's disease with early onset	G300	Alzheimer's disease with early onset
F1302/READ2	Striatonigral degeneration	G232	Striatonigral degeneration
F13A./READ2	Paroxysmal dystonia	G248	Other dystonia
F1522/READ2	Progressive bulbar palsy	G1222	Progressive bulbar palsy
F173./READ2	Shoulder-hand syndrome	M8900	Algoneurodystrophy, unspecified site
F23../READ2	Congenital cerebral palsy	G800	Spastic quadriplegic cerebral palsy
F2503/READ2	Epileptic seizures - akinetic	G40409	Other generalized epilepsy and epileptic syndromes, not intractable, without status epilepticus
F257./READ2	Kojevnikov's epilepsy	G40109	Localization-related (focal) (partial) symptomatic epilepsy and epileptic syndromes with simple partial seizures, not intractable, without status epilepticus
F2626/READ2	[X]Tension type headache	G44209	Tension-type headache, unspecified, not intractable
F282./READ2	Benign intracranial hypertension	G932	Benign intracranial hypertension
F2W0./READ2	Medication overuse headache	G4440	Drug-induced headache, not elsewhere classified, not intractable
F33../READ2	Nerve root and plexus disorders	G549	Nerve root and plexus disorder, unspecified
F3411/READ2	Median nerve compression in forearm	G5610	Other lesions of median nerve, unspecified upper limb
F35z./READ2	Mononeuritis of unspecified site NOS	G589	Mononeuropathy, unspecified
F3721/READ2	Chronic painful diabetic neuropathy	E1040|E1140	Type 1 diabetes mellitus with diabetic neuropathy, unspecified|Type 2 diabetes mellitus with diabetic neuropathy, unspecified
F3920/READ2	Dystrophia myotonica (Steinert's disease)	G7111	Myotonic muscular dystrophy
F4025/READ2	Degenerative myopia	H4420	Degenerative myopia, unspecified eye
F41y0/READ2	Traction retinal detachment	H3340	Traction detachment of retina, unspecified eye
F421F/READ2	Retinal arteriovenous nipping	H3509	Other intraretinal microvascular abnormalities
F4252/READ2	Wet senile macular degeneration	H353290	Exudative age-related macular degeneration, unspecified eye, stage unspecified
F427B/READ2	Fundus flavimaculatus	H3553	Other dystrophies primarily involving the sensory retina
F4315/READ2	Pigmented epithelial disseminated retinitis	H30109	Unspecified disseminated chorioretinal inflammation, unspecified eye
F439./READ2	Idiopathic polypoidal choroidal vasculopathy	H318	Other specified disorders of choroid
F4455/READ2	Chamber angle degenerative changes	H21219	Degeneration of chamber angle, unspecified eye
F452./READ2	Primary angle-closure glaucoma	H4020X0	Unspecified primary angle-closure glaucoma, stage unspecified
F460z/READ2	Nonsenile cataract NOS	H26009	Unspecified infantile and juvenile cataract, unspecified eye
F46yz/READ2	Other cataract NOS	H269	Unspecified cataract
F4811/READ2	Sudden visual loss	H53139	Sudden visual loss, unspecified eye
F484D/READ2	Peripheral visual field defect	H53459	Other localized visual field defect, unspecified eye
F496./READ2	Low vision, one eye	H5450	Low vision, one eye, unspecified eye
F4A32/READ2	Keratoconjunctivitis sicca (excluding Sjogren's syndrome)	H16229	Keratoconjunctivitis sicca, not specified as Sjoegren's, unspecified eye
F4B24/READ2	Contact lens corneal oedema	H18219	Corneal edema secondary to contact lens, unspecified eye
F4B61/READ2	Keratoconus, stable condition	H18619	Keratoconus, stable, unspecified eye
F4C2./READ2	Blepharoconjunctivitis	H10509	Unspecified blepharoconjunctivitis, unspecified eye
F4C72/READ2	Conjunctival haemorrhage NOS	H1130	Conjunctival hemorrhage, unspecified eye
F4Dy0/READ2	Ulcer of eyelid	H018	Other specified inflammations of eyelid
F4E40/READ2	Lid retraction or lag	H02539	Eyelid retraction unspecified eye, unspecified lid
F4F2./READ2	Epiphora	H04209	Unspecified epiphora, unspecified side
F4G../READ2	Disorders of the orbit	H059	Unspecified disorder of orbit
F4H1./READ2	Optic atrophy	H4720	Unspecified optic atrophy
F4H6z/READ2	Other visual pathway disorder NOS	H479	Unspecified disorder of visual pathways
F4J52/READ2	Total oculomotor nerve palsy	H4900	Third [oculomotor] nerve palsy, unspecified eye
F4K21/READ2	Vitreous detachment	H43819	Vitreous degeneration, unspecified eye
F4K52/READ2	Latent nystagmus	H5502	Latent nystagmus
F500z/READ2	Perichondritis of pinna NOS	H61009	Unspecified perichondritis of external ear, unspecified ear
F503./READ2	Noninfectious pinna disorders	H61109	Unspecified noninfective disorders of pinna, unspecified ear
F5112/READ2	Bilateral chronic serous otitis	H6523	Chronic serous otitis media, bilateral
F51yz/READ2	Other eustachian tube disorder NOS	H6990	Unspecified Eustachian tube disorder, unspecified ear
F53y1/READ2	Other mastoid disorder NOS	H7490	Unspecified disorder of middle ear and mastoid, unspecified ear
F5500/READ2	Unspecified tympanosclerosis	H7409	Tympanosclerosis, unspecified ear
F5613/READ2	Recurrent vestibular neuronitis	H8120	Vestibular neuronitis, unspecified ear
F5811/READ2	Acoustic explosive ear trauma	H833X9	Noise effects on inner ear, unspecified ear
F5900/READ2	Unspecified conductive hearing loss	H902	Conductive hearing loss, unspecified
F596./READ2	Maternally inherited deafness	H9190	Unspecified hearing loss, unspecified ear
Fyu41/READ2	[X]Other specified demyelinating diseases of the central nervous system	G378	Other specified demyelinating diseases of central nervous system
FyuB./READ2	[X]Disorders of eyelid, lacrimal system and orbit	H00-H05	Disorders of eyelid, lacrimal system and orbit (H00-H05)
FyuN7/READ2	[X]Otitis externa in other diseases classified elsewhere	H6240	Otitis externa in other diseases classified elsewhere, unspecified ear
G13../READ2	Diseases of mitral and aortic valves	I080	Rheumatic disorders of both mitral and aortic valves
G220./READ2	Malignant hypertensive renal disease	I129	Hypertensive chronic kidney disease with stage 1 through stage 4 chronic kidney disease, or unspecified chronic kidney disease
G302./READ2	Acute inferolateral infarction	I2119	ST elevation (STEMI) myocardial infarction involving other coronary artery of inferior wall
G3115/READ2	Acute coronary syndrome	I249	Acute ischemic heart disease, unspecified
G3410/READ2	Ventricular cardiac aneurysm	I253	Aneurysm of heart
G41y0/READ2	Secondary pulmonary hypertension	I2729	Other secondary pulmonary hypertension
G5201/READ2	Acute myocarditis - coxsackie	B3322	Viral myocarditis
G5414/READ2	Aortic valve stenosis with insufficiency	I352|I062	Nonrheumatic aortic (valve) stenosis with insufficiency|Rheumatic aortic stenosis with insufficiency
G553./READ2	Endocardial fibroelastosis	I424	Endocardial fibroelastosis
G562./READ2	Left bundle branch hemiblock	I4460	Unspecified fascicular block
G5701/READ2	Paroxysmal atrioventricular tachycardia	I471	Supraventricular tachycardia
G5762/READ2	Ventricular ectopic beats	I493	Ventricular premature depolarization
G5810/READ2	Acute left ventricular failure	I501	Left ventricular failure, unspecified
G5yz./READ2	Other heart disease NOS	I519	Heart disease, unspecified
G621./READ2	Subdural haemorrhage - nontraumatic	I6200	Nontraumatic subdural hemorrhage, unspecified
G650./READ2	Basilar artery syndrome	G450	Vertebro-basilar artery syndrome
G672./READ2	Hypertensive encephalopathy	I674	Hypertensive encephalopathy
G701./READ2	Renal artery atherosclerosis	I701	Atherosclerosis of renal artery
G7231/READ2	Aneurysm of popliteal artery	I724	Aneurysm of artery of lower extremity
G73y2/READ2	Acrocyanosis	I7389	Other specified peripheral vascular diseases
G74z./READ2	Arterial embolism and thrombosis NOS	I749	Embolism and thrombosis of unspecified artery
G76z0/READ2	Iliac artery occlusion	I745	Embolism and thrombosis of iliac artery
G8003/READ2	Thrombophlebitis of the long saphenous vein	I8000	Phlebitis and thrombophlebitis of superficial vessels of unspecified lower extremity
G80z1/READ2	Thrombophlebitis NOS	I809	Phlebitis and thrombophlebitis of unspecified site
G837./READ2	Venous ulcer of leg	L97909	Non-pressure chronic ulcer of unspecified part of unspecified lower leg with unspecified severity
G848z/READ2	Haemorrhoids with other complications NOS	K648	Other hemorrhoids
G861z/READ2	Other lymphoedema NOS	I890	Lymphedema, not elsewhere classified
G8yy5/READ2	Phlebolith	I878	Other specified disorders of veins
H00../READ2	Acute nasopharyngitis	J00	Acute nasopharyngitis [common cold]
H035./READ2	Acute bacterial tonsillitis	J0390	Acute tonsillitis, unspecified
H0432/READ2	Acute obstructive laryngitis	J050	Acute obstructive laryngitis [croup]
H060w/READ2	Acute viral bronchitis unspecified	J208	Acute bronchitis due to other specified organisms
H11y./READ2	Other polyp of sinus	J338	Other polyp of sinus
H132./READ2	Chronic ethmoidal sinusitis	J322	Chronic ethmoidal sinusitis
H16../READ2	Chronic laryngitis and laryngotracheitis	J37	Chronic laryngitis and laryngotracheitis
H1y16/READ2	Nasal obstruction	J3489	Other specified disorders of nose and nasal sinuses
H1y5./READ2	Other vocal cord disease	J383	Other diseases of vocal cords
H1yz2/READ2	Upper airway resistance syndrome	J398	Other specified diseases of upper respiratory tract
H24../READ2	Pneumonia with infectious diseases EC	J168	Pneumonia due to other specified infectious organisms
H29../READ2	Avian influenza	J09X	Influenza due to identified novel influenza A virus
H31z./READ2	Chronic bronchitis NOS	J42	Unspecified chronic bronchitis
H33z2/READ2	Late-onset asthma	J45909	Unspecified asthma, uncomplicated
H4.../READ2	Lung disease due to external agents	J60-J70	Lung diseases due to external agents (J60-J70)
H510./READ2	Pleurisy without effusion or active tuberculosis	R091	Pleurisy
H530z/READ2	Abscess of lung NOS	J852	Abscess of lung without pneumonia
H581./READ2	Interstitial emphysema	J982	Interstitial emphysema
H5y../READ2	Other specified diseases of respiratory system	J988	Other specified respiratory disorders
Hyu26/READ2	[X]Other diseases of vocal cords	J383	Other diseases of vocal cords
J0202/READ2	Acute pulpitis	K0401	Reversible pulpitis
J0313/READ2	Hyperplastic gingivitis	K0510	Chronic gingivitis, plaque induced
J0406/READ2	Maxillary hypoplasia	M2602	Maxillary hypoplasia
J05../READ2	Other dental diseases and conditions of the teeth and supporting structures	K0889	Other specified disorders of teeth and supporting structures
J065z/READ2	Alveolitis of jaw NOS	M273	Alveolitis of jaws
J0762/READ2	Retention cyst of salivary gland	K116	Mucocele of salivary gland
J0823/READ2	Herpetic aphthous ulceration	B002	Herpesviral gingivostomatitis and pharyngotonsillitis
J085z/READ2	Diseases of lips NOS	K130	Diseases of lips
J08zB/READ2	Orofacial granulomatosis	K134	Granuloma and granuloma-like lesions of oral mucosa
J10../READ2	Diseases of oesophagus	K229	Disease of esophagus, unspecified
J1050/READ2	Nutcracker oesophagus	K224	Dyskinesia of esophagus
J111z/READ2	Chronic gastric ulcer NOS	K257	Chronic gastric ulcer without hemorrhage or perforation
J12y2/READ2	Unspecified duodenal ulcer with perforation	K265	Chronic or unspecified duodenal ulcer with perforation
J153./READ2	Alcoholic gastritis	K2920	Alcoholic gastritis without bleeding
J16yA/READ2	Non-ulcer dyspepsia	K30	Functional dyspepsia
J17z./READ2	Stomach and duodenal disorders NOS	K319	Disease of stomach and duodenum, unspecified
J300z/READ2	Inguinal hernia with gangrene NOS	K4040	Unilateral inguinal hernia, with gangrene, not specified as recurrent
J320./READ2	Umbilical hernia with gangrene	K421	Umbilical hernia with gangrene
J34y./READ2	Unspecified diaphragmatic hernia	K449	Diaphragmatic hernia without obstruction or gangrene
J4005/READ2	Exacerbation of Crohn's disease of small intestine	K50019	Crohn's disease of small intestine with unspecified complications
J420z/READ2	Acute intestinal vascular insufficiency NOS	K55059	Acute (reversible) ischemia of intestine, part and extent unspecified
J4361/READ2	Lymphocytic colitis	K52832	Lymphocytic colitis
J5020/READ2	Volvulus of the stomach	K3189	Other diseases of stomach and duodenum
J5105/READ2	Diverticulosis of the colon	K5730	Diverticulosis of large intestine without perforation or abscess without bleeding
J5203/READ2	Drug induced constipation	K5903	Drug induced constipation
J52z./READ2	Functional gastrointestinal tract disorders NEC NOS	K599	Functional intestinal disorder, unspecified
J5524/READ2	Peritoneal abscess	K651	Peritoneal abscess
J570./READ2	Anal and rectal polyp	K620|K621	Anal polyp|Rectal polyp
J5748/READ2	Rectal pain	K6289	Other specified diseases of anus and rectum
J57y9/READ2	Ulceration of colon	K633	Ulcer of intestine
J613./READ2	Alcoholic liver damage unspecified	K709	Alcoholic liver disease, unspecified
J620z/READ2	Liver abscess NOS	K750	Abscess of liver
J64../READ2	Cholelithiasis	K8080	Other cholelithiasis without obstruction
J652./READ2	Obstruction of gallbladder	K820	Obstruction of gallbladder
J6621/READ2	Stricture of bile duct	K831	Obstruction of bile duct
J67y4/READ2	Fat necrosis of pancreas	K8689	Other specified diseases of pancreas
J69z./READ2	Intestinal malabsorption NOS	K909	Intestinal malabsorption, unspecified
K000./READ2	Acute proliferative glomerulonephritis	N008	Acute nephritic syndrome with other morphologic changes
K03X./READ2	Unspecified nephritic syndrome, diffuse mesangial proliferative glomerulonephritis	N053	Unspecified nephritic syndrome with diffuse mesangial proliferative glomerulonephritis
K071./READ2	Renal fibrosis	N269	Renal sclerosis, unspecified
K0D../READ2	End-stage renal disease	N186	End stage renal disease
K111./READ2	Hydroureteronephrosis	N1339	Other hydronephrosis
K134./READ2	Other ureteric obstruction	N139	Obstructive and reflux uropathy, unspecified
K150./READ2	Acute cystitis	N3000	Acute cystitis without hematuria
K1620/READ2	Vesicocutaneous fistula	N322	Vesical fistula, not elsewhere classified
K16y7/READ2	Squamous metaplasia of bladder	N3289	Other specified disorders of bladder
K190./READ2	Urinary tract infection, site not specified	N390	Urinary tract infection, site not specified
K19W./READ2	Urethral disorder, unspecified	N369	Urethral disorder, unspecified
K221./READ2	Prostatic congestion or haemorrhage	N421	Congestion and hemorrhage of prostate
K2422/READ2	Epididymo-orchitis unspecified	N453	Epididymo-orchitis
K2720/READ2	Penile abscess	N4821	Abscess of corpus cavernosum and penis
K2821/READ2	Torsion of epididymis	N4404	Torsion of appendix epididymis
K28y5/READ2	Hypertrophy of testis	N5089	Other specified disorders of the male genital organs
K303./READ2	Fibrosclerosis of breast	N6039	Fibrosclerosis of unspecified breast
K316./READ2	Galactorrhoea due to nonobstetric cause	N643	Galactorrhea not associated with childbirth
K4003/READ2	Acute salpingitis	N7001	Acute salpingitis
K407./READ2	Female pelvic peritoneal adhesions	N736	Female pelvic peritoneal adhesions (postinfective)
K4206/READ2	Endocervicitis with erosion	N72	Inflammatory disease of cervix uteri
K4252/READ2	Ulceration of vulva in Behcet's disease	M352|N770	Behcet's disease|Ulceration of vulva in diseases classified elsewhere
K5050/READ2	Endometriosis of the appendix	N805	Endometriosis of intestine
K5130/READ2	Cystocele with third degree uterine prolapse	N8110|N813	Cystocele, unspecified|Complete uterovaginal prolapse
K5322/READ2	Germinal inclusion cyst	N83299	Other ovarian cyst, unspecified side
K545./READ2	Intrauterine adhesions	N856	Intrauterine synechiae
K554./READ2	Stricture and stenosis of cervix	N882	Stricture and stenosis of cervix uteri
K56y2/READ2	Granulation tissue at vaginal vault	N7689	Other specified inflammation of vagina and vulva
K57y4/READ2	Lesion of vulva	N9089	Other specified noninflammatory disorders of vulva and perineum
K5913/READ2	Secondary oligomenorrhoea	N914	Secondary oligomenorrhea
K59z./READ2	Menstruation disorder NOS	N926	Irregular menstruation, unspecified
K5B23/READ2	Blocked fallopian tube	N971	Female infertility of tubal origin
Kyu5A/READ2	[X]Other specified urinary incontinence	N39498	Other specified urinary incontinence
L0310/READ2	Fallopian tube pregnancy	O00109	Unspecified tubal pregnancy without intrauterine pregnancy
L051./READ2	Legal abortion incomplete	O0489	(Induced) termination of pregnancy with other complications
L100./READ2	Threatened abortion	O200	Threatened abortion
L1200/READ2	Benign essential hypertension complicating pregnancy, childbirth and the puerperium unspecified	O100	Pre-existing essential hypertension complicating pregnancy, childbirth and the puerperium
L12A./READ2	HELLP - Syndrome of haemolysis, elevated liver enzymes and low platelet count	O1420	HELLP syndrome (HELLP), unspecified trimester
L1668/READ2	Urinary tract infection complicating pregnancy	O2340	Unspecified infection of urinary tract in pregnancy, unspecified trimester
L191./READ2	Continuing pregnancy after abortion of one fetus or more	O3110X0	Continuing pregnancy after spontaneous abortion of one fetus or more, unspecified trimester, not applicable or unspecified
L241z/READ2	Tumour of uterine body in pregnancy, childbirth or the puerperium NOS	O3410	Maternal care for benign tumor of corpus uteri, unspecified trimester
L3301/READ2	Prolapse of cord - delivered	O690XX0	Labor and delivery complicated by prolapse of cord, not applicable or unspecified
L36z./READ2	Postpartum haemorrhage NOS	O721	Other immediate postpartum hemorrhage
L3980/READ2	Caesarean delivery unspecified	O82	Encounter for cesarean delivery without indication
L4132/READ2	Antenatal deep vein thrombosis with antenatal complication	O2230	Deep phlebothrombosis in pregnancy, unspecified trimester
L451z/READ2	Obstetric breast abscess NOS	O91119	Abscess of breast associated with pregnancy, unspecified trimester
Lyu0./READ2	[X]Pregnancy with abortive outcome	O00-O08	Pregnancy with abortive outcome
M0123/READ2	Boil of abdominal wall	L02221	Furuncle of abdominal wall
M01y./READ2	Boil of other specified site	L02828	Furuncle of other sites
M0302/READ2	Cellulitis and abscess of chin	L03211	Cellulitis of face
M034z/READ2	Cellulitis and abscess of hand NOS	L03119	Cellulitis of unspecified part of limb
M042./READ2	Acute lymphadenitis of lower limb	L043	Acute lymphadenitis of lower limb
M071z/READ2	Pyogenic granuloma NOS	L980	Pyogenic granuloma
M089./READ2	Cellulitis of neck	L03221	Cellulitis of neck
M104./READ2	Pityriasis simplex	L305	Pityriasis alba
M123z/READ2	Contact dermatitis due to medicament NOS	L251	Unspecified contact dermatitis due to drugs in contact with skin
M129./READ2	Irritant contact dermatitis	L249	Irritant contact dermatitis, unspecified cause
M12zz/READ2	Contact dermatitis NOS	L259	Unspecified contact dermatitis, unspecified cause
M1510/READ2	Erythema annulare	L531	Erythema annulare centrifugum
M16../READ2	Psoriasis and similar disorders	L409|L419	Psoriasis, unspecified|Parapsoriasis, unspecified
M1627/READ2	Parapsoriasis varioliformis	L410	Pityriasis lichenoides et varioliformis acuta
M17y./READ2	Other lichen NEC	L280	Lichen simplex chronicus
M1W../READ2	Disorder of skin and subcutaneous tissue related to radiation, unspecified	L599	Disorder of the skin and subcutaneous tissue related to radiation, unspecified
M2104/READ2	Linear scleroderma	L941	Linear scleroderma
M21y5/READ2	Folliculitis ulerythematosa reticulata	L664	Folliculitis ulerythematosa reticulata
M229./READ2	Transient acantholytic dermatosis	L111	Transient acantholytic dermatosis [Grover]
M23yC/READ2	Onychogryphosis	L602	Onychogryphosis
M240T/READ2	Folliculitis ulerythematosa reticulata	L664	Folliculitis ulerythematosa reticulata
M252./READ2	Dyshidrosis	L301	Dyshidrosis [pompholyx]
M261K/READ2	Acne keloidalis	L730	Acne keloid
M271./READ2	Non-pressure ulcer lower limb	L97909	Non-pressure chronic ulcer of unspecified part of unspecified lower leg with unspecified severity
M28y./READ2	Other specified urticaria	L508	Other urticaria
M2V../READ2	Localized connective tissue disorder, unspecified	L949	Localized connective tissue disorder, unspecified
M2y23/READ2	Subcutaneous calcification	L942	Calcinosis cutis
M2yE./READ2	Jessner's lymphocytic infiltration	L986	Other infiltrative disorders of the skin and subcutaneous tissue
Myu6F/READ2	[X]Acne, unspecified	L709	Acne, unspecified
N00z./READ2	Collagen disease NOS	M359	Systemic involvement of connective tissue, unspecified
N022./READ2	Chondrocalcinosis, unspecified	M1120	Other chondrocalcinosis, unspecified site
N03x8/READ2	Arthritis associated with other disease, distal interphalangeal joint of finger	M14849	Arthropathies in other specified diseases classified elsewhere, unspecified hand
N0432/READ2	Pauciarticular juvenile rheumatoid arthritis	M0840	Pauciarticular juvenile rheumatoid arthritis, unspecified site
N0507/READ2	Heberden's nodes with arthropathy	M151	Heberden's nodes (with arthropathy)
N0527/READ2	Localised, secondary osteoarthritis of the ankle and foot	M19279	Secondary osteoarthritis, unspecified ankle and foot
N05z7/READ2	Osteoarthritis NOS, of ankle and foot	M19079	Primary osteoarthritis, unspecified ankle and foot
N061./READ2	Traumatic arthropathy	M1250	Traumatic arthropathy, unspecified site
N0667/READ2	Unspecified monoarthritis of the ankle and foot	M13179	Monoarthritis, not elsewhere classified, unspecified ankle and foot
N0706/READ2	Radial tear of medial meniscus	M23205	Derangement of unspecified medial meniscus due to old tear or injury, unspecified knee
N07y./READ2	Other internal knee derangement	M238X9	Other internal derangements of unspecified knee
N082./READ2	Pathological dislocation	M2430	Pathological dislocation of unspecified joint, not elsewhere classified
N083l/READ2	Recurrent dislocation of the hip	M24459	Recurrent dislocation, unspecified hip
N085T/READ2	Ankylosis of metatarsophalangeal joint	M24676	Ankylosis, unspecified foot
N090J/READ2	Effusion of distal interphalangeal joint of finger	M25449	Effusion, unspecified hand
N0942/READ2	Arthralgia of the upper arm	M25519	Pain in unspecified shoulder
N094V/READ2	Arthralgia of interphalangeal joint of toe	M79676	Pain in unspecified toe(s)
N0961/READ2	Other joint symptoms of the shoulder region	M25819	Other specified joint disorders, unspecified shoulder
N096z/READ2	Other joint symptoms NOS	M2580	Other specified joint disorders, unspecified joint
N0z../READ2	Arthropathies NOS	M129	Arthropathy, unspecified
N118./READ2	Traumatic spondylopathy	M4830	Traumatic spondylopathy, site unspecified
N123./READ2	Disc displacement, site unspecified, without myelopathy	M5020|M512	Other cervical disc displacement, unspecified cervical region|Other thoracic, thoracolumbar and lumbosacral intervertebral disc displacement
N12z4/READ2	Cervical discitis	M4642	Discitis, unspecified, cervical region
N13z./READ2	Cervical and neck disorders NOS	M5090	Cervical disc disorder, unspecified, unspecified cervical region
N1470/READ2	Unspecified disorder of the coccyx	M533	Sacrococcygeal disorders, not elsewhere classified
N210./READ2	Adhesive capsulitis of the shoulder	M7500	Adhesive capsulitis of unspecified shoulder
N2133/READ2	Olecranon bursitis	M7020	Olecranon bursitis, unspecified elbow
N2161/READ2	Pes anserinus tendinitis and bursitis	M76899	Other specified enthesopathies of unspecified lower limb, excluding foot
N21y1/READ2	Posterior shin splints	S86899A	Other injury of other muscle(s) and tendon(s) at lower leg level, unspecified leg, initial encounter
N220B/READ2	Flexor tenosynovitis of finger	M65849	Other synovitis and tenosynovitis, unspecified hand
N2220/READ2	Beat elbow	M7030	Other bursitis of elbow, unspecified elbow
N2261/READ2	Rotator cuff complete rupture	M75120	Complete rotator cuff tear or rupture of unspecified shoulder, not specified as traumatic
N22yN/READ2	Achilles degeneration	M67879	Other specified disorders of synovium and tendon, unspecified ankle and foot
N2363/READ2	Dupuytren's disease of finger(s)	M720	Palmar fascial fibromatosis [Dupuytren]
N23yA/READ2	Diastasis of muscle	M6200	Separation of muscle (nontraumatic), unspecified site
N242./READ2	Neuralgia, neuritis and radiculitis unspecified	M5410|M792	Radiculopathy, site unspecified|Neuralgia and neuritis, unspecified
N247z/READ2	Musculoskeletal limb symptoms NOS	R29898	Other symptoms and signs involving the musculoskeletal system
N300Y/READ2	Acute osteomyelitis-phalanx of toe	M86179	Other acute osteomyelitis, unspecified ankle and foot
N3042/READ2	Tuberculosis of lumbar spine	A1801	Tuberculosis of spine
N3237/READ2	Brailsford's disease - osteochondritis of the radial head	M9210	Juvenile osteochondrosis of radius and ulna, unspecified arm
N32z2/READ2	Osteochondritis NOS	M9390	Osteochondropathy, unspecified of unspecified site
N331K/READ2	Collapse of thoracic vertebra due to osteoporosis	M8088	Other osteoporosis with current pathological fracture, vertebra(e)
N3386/READ2	Delayed union of fracture	M844	Pathological fracture, not elsewhere classified
N340./READ2	Pes planus - acquired	M2140	Flat foot [pes planus] (acquired), unspecified foot
N3621/READ2	Boutonniere finger deformity	M20029	Boutonniere deformity of unspecified finger(s)
N36y./READ2	Acquired deformity of other limb parts	M2180	Other specified acquired deformities of unspecified limb
N3735/READ2	Thoracogenic scoliosis	M4130	Thoracogenic scoliosis, site unspecified
N3842/READ2	Degenerative spondylolisthesis	M4310	Spondylolisthesis, site unspecified
Nyu2./READ2	[X]Arthrosis	M1990	Unspecified osteoarthritis, unspecified site
Nyu84/READ2	[X]Muscle wasting and atrophy, not elsewhere classified	M6250	Muscle wasting and atrophy, not elsewhere classified, unspecified site
P25y./READ2	Other specified anomalies of spinal cord	Q068	Other specified congenital malformations of spinal cord
P33z./READ2	Congenital cataract or lens anomaly NOS	Q120|Q129	Congenital cataract|Congenital lens malformation, unspecified
P3580/READ2	Coloboma of choroid	Q143	Congenital malformation of choroid
P43../READ2	Congenital ear anomaly NOS	Q179	Congenital malformation of ear, unspecified
P55y./READ2	Other specified ostium secundum atrial septal defect	Q211	Atrial septal defect
P6yy./READ2	Other specified heart anomalies	Q248	Other specified congenital malformations of heart
P76yz/READ2	Other congenital anomaly of peripheral vascular system NOS	Q278	Other specified congenital malformations of peripheral vascular system
P86../READ2	Other lung anomalies	Q338	Other congenital malformations of lung
PA4../READ2	Other specified oesophageal anomalies	Q398	Other congenital malformations of esophagus
PB41./READ2	Malrotation of colon and caecum	Q433	Congenital malformations of intestinal fixation
PC04./READ2	Developmental ovarian cyst	Q501	Developmental ovarian cyst
PC5z0/READ2	Undescended testis, unilateral	Q5310	Unspecified undescended testicle, unilateral
PD03./READ2	Hypoplasia of kidney	Q605	Renal hypoplasia, unspecified
PD3F./READ2	Bifid kidney	Q638	Other specified congenital malformations of kidney
PD80./READ2	Duplex kidney	Q630	Accessory kidney
PE33./READ2	Congenital clicking hip	Q6589	Other specified congenital deformities of hip
PE6yz/READ2	Other valgus foot deformity NOS	Q666	Other congenital valgus deformities of feet
PF215/READ2	Transverse deficiency of arm, elbow level(hemimelia)	Q7120	Congenital absence of both forearm and hand, unspecified upper limb
PF66./READ2	Other congenital anomalies of toe	Q6689	Other specified congenital deformities of feet
PG14z/READ2	Hemivertebra NOS	Q7649	Other congenital malformations of spine, not associated with scoliosis
PG5y./READ2	Other specified osteodysplasia	Q788	Other specified osteochondrodysplasias
PH30./READ2	Congenital ectodermal dysplasia	Q824	Ectodermal dysplasia (anhidrotic)
PH3yz/READ2	Other congenital skin anomaly NOS	Q828	Other specified congenital malformations of skin
PJ630/READ2	Turner's phenotype, karyotype normal	Q968	Other variants of Turner's syndrome
PK5../READ2	Tuberous sclerosis	Q851	Tuberous sclerosis
Pyu70/READ2	[X]Other cystic kidney diseases	Q618	Other cystic kidney diseases
Q2034/READ2	Fracture of skull due to birth trauma	P130	Fracture of skull due to birth injury
Q4090/READ2	Congenital hepatitis A infection	P353	Congenital viral hepatitis
Q48y6/READ2	Early neonatal death	P9689	Other specified conditions originating in the perinatal period
S0223/READ2	Closed fracture of mandible, coronoid process	S02630A	Fracture of coronoid process of mandible, unspecified side, initial encounter for closed fracture
S02x0/READ2	Fracture of alveolus, closed	S0242XA	Fracture of alveolus of maxilla, initial encounter for closed fracture
S1020/READ2	Closed fracture thoracic vertebra, burst	S22001A	Stable burst fracture of unspecified thoracic vertebra, initial encounter for closed fracture
S10B6/READ2	Multiple fractures of lumbar spine and pelvis	S32810A|S32810B	Multiple fractures of pelvis with stable disruption of pelvic ring, initial encounter for closed fracture|Multiple fractures of pelvis with stable disruption of pelvic ring, initial encounter for open fracture
S12z./READ2	Fracture of rib(s), sternum, larynx or trachea NOS	T148XXA	Other injury of unspecified body region, initial encounter
S1z../READ2	Fracture of neck and trunk NOS	S129XXA	Fracture of neck, unspecified, initial encounter
S2200/READ2	Closed fracture of proximal humerus, unspecified part	S42209A	Unspecified fracture of upper end of unspecified humerus, initial encounter for closed fracture
S2246/READ2	Closed fracture distal humerus, lateral epicondyle	S4243	Fracture (avulsion) of lateral epicondyle of humerus
S231./READ2	Open fracture of proximal radius and ulna	S52109B|S52009B	Unspecified fracture of upper end of unspecified radius, initial encounter for open fracture type I or II|Unspecified fracture of upper end of unspecified ulna, initial encounter for open fracture type I or II
S234A/READ2	Closd dorsal Barton's fracture	S52569A	Barton's fracture of unspecified radius, initial encounter for closed fracture
S23x./READ2	Closed fracture of radius and ulna, unspecified part	S52	Fracture of forearm
S2411/READ2	Open fracture of the scaphoid	S62009B	Unspecified fracture of navicular [scaphoid] bone of unspecified wrist, initial encounter for open fracture
S2516/READ2	Open fracture finger metacarpal	S62309B	Unspecified fracture of unspecified metacarpal bone, initial encounter for open fracture
S260x/READ2	Closed fractures of phalanx or phalanges, multiple sites	S62609A	Fracture of unspecified phalanx of unspecified finger, initial encounter for closed fracture
S29z./READ2	Multiple fractures involving both upper limbs, and upper limb with rib(s) and sternum, NOS	S229XXB	Fracture of bony thorax, part unspecified, initial encounter for open fracture
S312./READ2	Closed fracture distal femur	S72409A	Unspecified fracture of lower end of unspecified femur, initial encounter for closed fracture
S3308/READ2	Closed fracture fibula, head	S82839A	Other fracture of upper and lower end of unspecified fibula, initial encounter for closed fracture
S33A./READ2	Fracture of tibia	S82209A|S82209B|S82209C	Unspecified fracture of shaft of unspecified tibia, initial encounter for closed fracture|Unspecified fracture of shaft of unspecified tibia, initial encounter for open fracture type I or II|Unspecified fracture of shaft of unspecified tibia, initial encounter for open fracture type IIIA, IIIB, or IIIC
S3461/READ2	Closed fracture ankle, trimalleolar, high fibular fracture	S8285	Trimalleolar fracture of lower leg
S352E/READ2	Closed fracture metatarsal head	S92309A	Fracture of unspecified metatarsal bone(s), unspecified foot, initial encounter for closed fracture
S362./READ2	Fracture of great toe	S9240	Unspecified fracture of great toe
S402./READ2	Closed subluxation jaw	S0300XA	Dislocation of jaw, unspecified side, initial encounter
S42z./READ2	Dislocation of elbow NOS	S53103A	Unspecified subluxation of unspecified ulnohumeral joint, initial encounter
S450./READ2	Closed traumatic dislocation of hip	S73006A	Unspecified dislocation of unspecified hip, initial encounter
S47../READ2	Dislocation or subluxation of ankle	S9303XA	Subluxation of unspecified ankle joint, initial encounter
S49E2/READ2	Closed traumatic subluxation sterno-clavicular joint	S43203A	Unspecified subluxation of unspecified sternoclavicular joint, initial encounter
S4C20/READ2	Closed fracture-subluxation, distal radio-ulnar jt	S63013A	Subluxation of distal radioulnar joint of unspecified wrist, initial encounter
S4H00/READ2	Closed fracture-dislocation, subtalar joint	S92199A	Other fracture of unspecified talus, initial encounter for closed fracture
S5070/READ2	Sprain, shoulder joint, anterior	S43409A	Unspecified sprain of unspecified shoulder joint, initial encounter
S521./READ2	Hand sprain	S6390XA	Sprain of unspecified part of unspecified wrist and hand, initial encounter
S52z./READ2	Wrist and hand sprain NOS	S6390XA	Sprain of unspecified part of unspecified wrist and hand, initial encounter
S54x./READ2	Other specified leg sprain	S73199A|S8390XA|S93699A	Other sprain of unspecified hip, initial encounter|Sprain of unspecified site of unspecified knee, initial encounter|Other sprain of unspecified foot, initial encounter
S5611/READ2	Sprain, posterior sacro-iliac ligament	S336XXA	Sprain of sacroiliac joint, initial encounter
S5A0G/READ2	Complete tear scapho-lunate ligament	S63399A	Traumatic rupture of other ligament of unspecified wrist, initial encounter
S5Q2./READ2	Rupture supraspinatus tendon	S46019A	Strain of muscle(s) and tendon(s) of the rotator cuff of unspecified shoulder, initial encounter
S5y../READ2	Other and ill-defined sprains and strains	T148XXA	Other injury of unspecified body region, initial encounter
S600./READ2	Concussion with no loss of consciousness	S060X0A	Concussion without loss of consciousness, initial encounter
S647./READ2	Acquired brain injury	S069X0A	Unspecified intracranial injury without loss of consciousness, initial encounter
S76../READ2	Injury to kidney	S37009A	Unspecified injury of unspecified kidney, initial encounter
S818./READ2	Intraocular foreign body	S0550XA	Penetrating wound with foreign body of unspecified eyeball, initial encounter
S836./READ2	Open wound in mouth	S01502A	Unspecified open wound of oral cavity, initial encounter
S882./READ2	Open wound of scrotum and testes	S3130XA	Unspecified open wound of scrotum and testes, initial encounter
S9102/READ2	Open wound of wrist, unspecified	S61509A	Unspecified open wound of unspecified wrist, initial encounter
S930./READ2	Open wound of finger or thumb without mention of complication	S61209A	Unspecified open wound of unspecified finger without damage to nail, initial encounter
S96../READ2	Traumatic amputation of finger(s)	S68119A|S68129A	Complete traumatic metacarpophalangeal amputation of unspecified finger, initial encounter|Partial traumatic metacarpophalangeal amputation of unspecified finger, initial encounter
SA126/READ2	Partial division, tendocalcaneus (Achilles tendon)	S86099A	Other specified injury of unspecified Achilles tendon, initial encounter
SB1y2/READ2	Internal mammary artery injury	S25809A	Unspecified injury of other blood vessels of thorax, unspecified side, initial encounter
SC10./READ2	Late effect of open wound of head, neck and trunk	S0190XS|S1190XS|S2190XS	Unspecified open wound of unspecified part of head, sequela|Unspecified open wound of unspecified part of neck, sequela|Unspecified open wound of unspecified part of thorax, sequela
SD001/READ2	Abrasion or friction burn of neck, without mention of infection	S1091XA	Abrasion of unspecified part of neck, initial encounter
SD10./READ2	Abrasion, trunk	S2091XA|S30810A|S30811A	Abrasion of unspecified parts of thorax, initial encounter|Abrasion of lower back and pelvis, initial encounter|Abrasion of abdominal wall, initial encounter
SD139/READ2	Blister of perineum, infected	S3082	Blister (nonthermal) of abdomen, lower back, pelvis and external genitals
SD271/READ2	Splinter of scapular region, without major open wound, infected	S4980XA	Other specified injuries of shoulder and upper arm, unspecified arm, initial encounter
SD3y1/READ2	Superficial injury of forearm NOS	S50919A	Unspecified superficial injury of unspecified forearm, initial encounter
SD54./READ2	Insect bite, nonvenomous, of finger, without mention of infection	S60469A	Insect bite (nonvenomous) of unspecified finger, initial encounter
SD643/READ2	Insect bite, nonvenomous, lower leg	S80869A	Insect bite (nonvenomous), unspecified lower leg, initial encounter
SD711/READ2	Abrasion of toe, infected	S9041	Abrasion of toe
SD7z1/READ2	Superficial injury of toe NOS, infected	S904	Other superficial injuries of toe
SD98./READ2	Tick bite, without infection	T148XXA	Other injury of unspecified body region, initial encounter
SE12./READ2	Contusion, orbital tissues	S0510XA	Contusion of eyeball and orbital tissues, unspecified eye, initial encounter
SE2z./READ2	Contusion,trunk NOS	S2020XA	Contusion of thorax, unspecified, initial encounter
SE401/READ2	Contusion, thigh	S7010XA	Contusion of unspecified thigh, initial encounter
SF2../READ2	Crush injury, upper limb	S479XXA	Crushing injury of shoulder and upper arm, unspecified arm, initial encounter
SF32./READ2	Crush injury, ankle and foot, excluding toe(s)	S9780XA	Crushing injury of unspecified foot, initial encounter
SG30./READ2	Foreign body in pharynx	T17200A|T17208A	Unspecified foreign body in pharynx causing asphyxiation, initial encounter|Unspecified foreign body in pharynx causing other injury, initial encounter
SH01./READ2	Other burns of eyelids and periocular area	T2600XA	Burn of unspecified eyelid and periocular area, initial encounter
SH212/READ2	Superficial burn of the chest wall	T2111XA	Burn of first degree of chest wall, initial encounter
SH403/READ2	Unspecified thickness burn of more than one finger	T23039A	Burn of unspecified degree of unspecified multiple fingers (nail), not including thumb, initial encounter
SH6../READ2	Burn of multiple specified sites	T300	Burn of unspecified body region, unspecified degree
SJ11./READ2	Trochlear (4th) nerve injury	S0420XA	Injury of trochlear nerve, unspecified side, initial encounter
SJ51./READ2	Median nerve injury	S4410XA	Injury of median nerve at upper arm level, unspecified arm, initial encounter
SJ630/READ2	Closed injury common peroneal nerve	S8410XA	Injury of peroneal nerve at lower leg level, unspecified leg, initial encounter
SK0y5/READ2	Compartment syndrome, leg	T79A29A|M79A29	Traumatic compartment syndrome of unspecified lower extremity, initial encounter|Nontraumatic compartment syndrome of unspecified lower extremity
SK115/READ2	Other abdominal wall injuries	S3981XA	Other specified injuries of abdomen, initial encounter
SK153/READ2	Other thumbnail injuries	S61109A	Unspecified open wound of unspecified thumb with damage to nail, initial encounter
SK1D./READ2	Injury of muscle and tendon at hip and thigh level	S76	Injury of muscle, fascia and tendon at hip and thigh level
SL50./READ2	Opiate and narcotic poisoning	T400X1A|T40601A	Poisoning by opium, accidental (unintentional), initial encounter|Poisoning by unspecified narcotics, accidental (unintentional), initial encounter
SLC9./READ2	Poisoning by calcium-channel blockers	T461X1A	Poisoning by calcium-channel blockers, accidental (unintentional), initial encounter
SM81./READ2	Mushrooms causing toxic effect	T620X1A	Toxic effect of ingested mushrooms, accidental (unintentional), initial encounter
SN25./READ2	Heat exhaustion, unspecified	T675XXA	Heat exhaustion, unspecified, initial encounter
SN4A./READ2	Effects of vibration	T7520XA	Unspecified effects of vibration, initial encounter
SN580/READ2	Egg allergy	Z91012	Allergy to eggs
SP032/READ2	Mechanical complication of intrauterine contraceptive device	T8331XA|T8332XA|T8339XA	Breakdown (mechanical) of intrauterine contraceptive device, initial encounter|Displacement of intrauterine contraceptive device, initial encounter|Other mechanical complication of intrauterine contraceptive device, initial encounter
SP057/READ2	Graft complication NOS	T8690	Unspecified complication of unspecified transplanted organ and tissue
SP0D1/READ2	Hyperstimulation of ovaries	N981	Hyperstimulation of ovaries
SP211/READ2	Post-operative haemorrhage	L7622	Postprocedural hemorrhage of skin and subcutaneous tissue following other procedure
SP258/READ2	MRSA infection of postoperative wound	T8140XA|A4902	Infection following a procedure, unspecified, initial encounter|Methicillin resistant Staphylococcus aureus infection, unspecified site
SP3y7/READ2	Swelling at injection site	T8089XA	Other complications following infusion, transfusion and therapeutic injection, initial encounter
Syu22/READ2	[X]Jogger's nipple	N640	Fissure and fistula of nipple
SyuBA/READ2	[X]Open wound of unspecified body region	T148XXA	Other injury of unspecified body region, initial encounter
